# Supplementary material for: Contextualization of cost-effectiveness evidence from literature for 382 health interventions for the Ethiopian essential health services package revision
Source: Cost Eff Resour Alloc. 2021 Sep 14;19:58. doi: 10.1186/s12962-021-00312-5 (PMC8442298; doi:10.1186/s12962-021-00312-5)
Supplement: Supplementary file 3 — Additional file 3. ACER for 382 EHSP interventions. [file 12962_2021_312_MOESM3_ESM.xlsx]

## Sheet: Supp.file. ACER 382 EHSP int.
IC	Program Area	Sub-Program Area	Intervention	ACER in 2019 USD
1	RMNCH	Sexual and reproductive health	Outreach Family planning services	486.8
3	RMNCH	Sexual and reproductive health	Provision of male condoms	322.2
4	RMNCH	Sexual and reproductive health	Provision of female condoms	182
5	RMNCH	Sexual and reproductive health	Provision of oral contraceptive	166.1
7	RMNCH	Sexual and reproductive health	Provision of emergency contraception	780.2
8	RMNCH	Sexual and reproductive health	Provision of implants	166.1
9	RMNCH	Sexual and reproductive health	Provision of intrauterine devices (IUD)	166.1
12	RMNCH	Sexual and reproductive health	Provision of monthly vaginal ring or patch	1340.3
13	RMNCH	Sexual and reproductive health	Diaphragm	3089
16	RMNCH	Sexual and reproductive health	Identification and management of infertility	255
19	RMNCH	Sexual and reproductive health	Medication abortion	1920.8
24	RMNCH	Sexual and reproductive health	Treatment of menstrual problems and irregularities	284.6
25	RMNCH	Sexual and reproductive health	Cervical cancer screening	69
28	RMNCH	Sexual and reproductive health	Diagnosis and treatment of gonorrhea	49
29	RMNCH	Sexual and reproductive health	Diagnosis and treatment of chlamydia	44838.1
31	RMNCH	Sexual and reproductive health	Diagnosis and treatment of Pelvic inflammatory disease (PID)	33.5
32	RMNCH	Sexual and reproductive health	Diagnosis and treatment of Urinary tract infection (UTI)	8.7
33	RMNCH	Sexual and reproductive health	Provision of HPV vaccine	9301.6
34	RMNCH	Sexual and reproductive health	Comprehensive sexual health education	52747
35	RMNCH	Sexual and reproductive health	Adolescent sexual and reproductive health	9787.8
37	RMNCH	Sexual and reproductive health	Provide adolescent-friendly contraceptive services	86.9
38	RMNCH	Sexual and reproductive health	Expand access to and promotion of the use of condoms and other contraceptives	25.2
41	RMNCH	Sexual and reproductive health	Investigation, diagnosis, and reporting of GBV	5746.4
48	RMNCH	Sexual and reproductive health	Medical treatment for pain due to GBV	262.1
53	RMNCH	Sexual and reproductive health	Provision of psychosocial support for GBV victims	257.6
54	RMNCH	Sexual and reproductive health	Post-exposure prophylaxis for HIV with repeat testing	2811.6
62	RMNCH	Maternal health services	Comprehensive health education about early ANC, skilled delivery, postpartum care, family planning, nutrition, maternal waiting services	22.2
63	RMNCH	Maternal health services	Focused ANC follow up	17.5
64	RMNCH	Maternal health services	Antenatal corticosteroids for for preterm labor	46.7
65	RMNCH	Maternal health services	Detection and management of fetal growth restriction	21756.9
66	RMNCH	Maternal health services	Gestational diabetes case management	13
75	RMNCH	Maternal health services	Comprehensive emergency obstetric and newborn care (CEmONC)	214.4
76	RMNCH	Maternal health services	Pre-referral management of labor complications	26.3
80	RMNCH	Maternal health services	Treatment of postpartum hemorrhage	20.4
82	RMNCH	Newborn Health	Comprehensive newborn care	838.5
83	RMNCH	Newborn Health	Detection and management of congenital anomalies (cleft lip, palate, imperforate anus, club foot, meningocele, spina bifida, dysmorphism, microcephaly)	166.9
85	RMNCH	Newborn Health	Screening for congenital heart diseases and management	181
89	RMNCH	Newborn Health	Voluntary newborn male surgical circumcision	3.9
93	RMNCH	Newborn Health	Prevention of neonatal infections	3065.4
96	RMNCH	Newborn Health	Prolonged intravenous antibiotics for sever neonatal infection	3955.1
98	RMNCH	Newborn Health	Management of perinatal asphyxia	25.8
100	RMNCH	Newborn Health	Nutrition: breastfeeding and feeding other than breast milk	24
104	RMNCH	Newborn Health	Management of metabolic disorders	6607.7
110	RMNCH	Newborn Health	Management of shock in neonates	3546.2
112	RMNCH	Newborn Health	Management of neonatal acute emergency surgical conditions	157.6
114	RMNCH	Newborn Health	Management of neonatal respiratory distress with continuous positive airway pressure (CPAP)	16460.3
122	RMNCH	Child Health	Provision of HepB: at Birth	2.9
123	RMNCH	Child Health	Provision of DPT-HepB-Hib (Pentavalent): at 6, 10, 14 weeks	420.3
125	RMNCH	Child Health	Provision of the second dose of measles vaccine: at 15-18 months or first contact after 15 months	32.7
126	RMNCH	Child Health	Provision of Tetanus Toxoid (TT) Vaccine	10.2
127	RMNCH	Child Health	Provision of first doses of IPV	9.4
128	RMNCH	Child Health	Integrated community case management of Newborn & childhood illness (iCCM)	40
130	RMNCH	Child Health	Treatment of severe measles	82.6
133	RMNCH	Child Health	Treatment of severe diarrhea (children)	1508
136	RMNCH	Child Health	Oral antibiotics for pneumonia	28.7
138	RMNCH	Child Health	ACTs - Artemisinin compounds for the treatment of malaria	20
139	RMNCH	Child Health	Treatment of severe malaria	32
142	RMNCH	Child Health	Deworming every 6 months	51.8
143	RMNCH	Child Health	Provision of Vitamin A every 6 months	51.8
144	RMNCH	Child Health	Pediatric HIV care and treatment Services	21.9
148	RMNCH	Child Health	Management of eye infections: trachoma,	60.5
149	RMNCH	Child Health	Management of ear infections: Otitis media	21.9
151	RMNCH	Child Health	Management of pediatric asthma	35539
154	RMNCH	Child Health	Management of Congenital Heart Diseases in pediatrics	66073
155	RMNCH	Child Health	Management of infective endocarditis	20.9
158	RMNCH	Child Health	Management of shock in pediatrics	64.6
159	RMNCH	Child Health	Management of Hypertension in pediatrics	753
161	RMNCH	Child Health	Management of Liver failure in pediatrics	35663
162	RMNCH	Child Health	Management of ascites	32127.8
164	RMNCH	Child Health	Management of gastrointestinal bleeding	3676
166	RMNCH	Child Health	Management of Haemolytic-Uraemic Syndrome	64426.4
167	RMNCH	Child Health	Management of Nephritis	12425.6
168	RMNCH	Child Health	Management of Nephrotic syndrome	208740
169	RMNCH	Child Health	Management of Renal Failure	13930.3
170	RMNCH	Child Health	Management of Urinary Tract Infections (Lower)	12
177	RMNCH	Child Health	Management of juvenile rheumatoid arthritis	24394.4
179	RMNCH	Child Health	Management of Dermatitis/Eczema	59.1
180	RMNCH	Child Health	Management of Scabies	63
182	RMNCH	Child Health	Management of Meningitis	17937.4
189	RMNCH	Child Health	Management of Diabetes Mellitus	9450
192	RMNCH	Child Health	Management of Anaemia	12288.3
193	RMNCH	Child Health	Management of Septicemia	631.4
194	RMNCH	Child Health	Management of Hemophilia	370
196	RMNCH	Child Health	Management of Leukemia	27457.3
200	RMNCH	Child Health	Management of Chromosomal anomalies in pediatrics	112352
202	RMNCH	Child Health	Management of Edward's Syndrome in pediatrics	19454
204	RMNCH	Nutrition	Promote one extra meal and rest during pregnancy	34531
206	RMNCH	Nutrition	Promote ITN use for malaria-endemic areas	31.6
209	RMNCH	Nutrition	Link pregnancy mothers to supplementary feeding program (Productive Saftey Net Program (PSNP) and other programs)	48.7
210	RMNCH	Nutrition	Treat malnourished pregnant mothers with therapeutic foods	1099.5
211	RMNCH	Nutrition	Iron-folic acid supplementation	138.7
216	RMNCH	Nutrition	Promote the use of fortified foods	180.4
217	RMNCH	Nutrition	Promote personal hygiene, environmental sanitation and infection prevention measures	32
218	RMNCH	Nutrition	Provide outreach nutrition services	11.3
223	RMNCH	Nutrition	Nutritional care and support for HIV+ pregnant women	974.7
227	RMNCH	Nutrition	Promote healthy eating, diversified diet during lactation	1115
240	RMNCH	Nutrition	Nutritional care and support for HIV+ women	974.7
246	RMNCH	Nutrition	Promote appropriate feeding options for infants born to HIV infected mothers	75.4
257	RMNCH	Nutrition	Provide age-appropriate immunization services	43
258	RMNCH	Nutrition	Nutrition screening and counseling in health facility and community	52.3
268	RMNCH	Nutrition	Promote micronutrient powder in areas where iron deficiency is > 20%	16.8
273	RMNCH	Nutrition	Promote the production and utilization of biofortified foods	311.4
275	RMNCH	Nutrition	Identify and treat anemia	34.2
280	RMNCH	Nutrition	Promote handwashing at critical times with soap	52
282	RMNCH	Nutrition	Promote safe and hygienic preparation, storage and handling of food	129.3
284	RMNCH	Nutrition	Promote the construction and use of household latrine	590
290	RMNCH	Nutrition	De-worming on biannual basis	98.6
295	RMNCH	Nutrition	Promote nutrition education for young children	34339
301	RMNCH	Nutrition	Provide school-based deworming service	115.2
302	RMNCH	Nutrition	Promote healthy eating and exercise to prevent childhood obesity	5872.9
306	RMNCH	Nutrition	Nutritional assessment, education and counseling	520
307	RMNCH	Nutrition	Deworming for school and out-of-school children	51.8
310	RMNCH	Nutrition	Promote physical exercise and healthy eating in youth centers	1076.4
314	RMNCH	Nutrition	Management of acute malnutrition in adolscents	1277
321	RMNCH	Nutrition	Promote salt, alcohol, cigarette, chat and sugar restrictions	165.8
326	RMNCH	Nutrition	Promote nutrition education to improve nutrition behavior and practices	3731
327	RMNCH	Nutrition	promote nutrition education, healthy eating and Exercises at industry parks	1131
330	RMNCH	Nutrition	Nutrition assessment, counseling and support to elderly people	2142.3
331	RMNCH	Nutrition	Promote healthy eating and exercise to prevent obesity/reduce the risk of NCDs	1158
332	RMNCH	Nutrition	Strengthen community care and support for the elderly	2400
333	RMNCH	Nutrition	Promote the establishment of public and privates elderly rehabilitation centers and Link elderly	56791.7
398	CD	HIV/AIDS	Targeted BCC for the most at-risk population and vulnerable groups	5.8
399	CD	HIV/AIDS	HIV/AIDS BCC for the general populations	4.4
400	CD	HIV/AIDS	Condom distribution for the most at-risk population and vulnerable groups	116.4
401	CD	HIV/AIDS	Prevention and treatment of STI in the context of HIV prevention	5.8
403	CD	HIV/AIDS	Targeted quality-assured HIV testing and counseling services: VCT	7.3
404	CD	HIV/AIDS	Targeted quality-assured HIV testing and counseling services: PITC	193
406	CD	HIV/AIDS	Voluntary medical male circumcisions	145.2
407	CD	HIV/AIDS	Post-exposure prophylaxis (PEP) for occupational exposure and sexual assault victims	157176
408	CD	HIV/AIDS	Pre-Exposure prophylaxis (PrEP) for FSWs and serodiscordant HIV negative partner	3105
416	CD	HIV/AIDS	Management of opportunistic infections associated with HIV/AIDS	45.2
417	CD	HIV/AIDS	Nutrition supplements in the first 6 months for HIV/AIDS cases	87.6
418	CD	HIV/AIDS	Collaborative HIV/AIDS and TB interventions	188.7
419	CD	HIV/AIDS	Screen HIV+ cases for TB	8
420	CD	HIV/AIDS	ART (+CPT) for TB HIV+ patients	2139.1
421	CD	HIV/AIDS	HIV prevention for TB patients	854
422	CD	STI	BCC on safer sexual behavior	1298
423	CD	STI	Partner notification and treatment	4849.5
424	CD	STI	Provision of condoms to key and priority populations	19.7
426	CD	STI	Provide Human Papilloma Virus (HPV) vaccination	9301.6
427	CD	STI	Hepatitis B Virus Vaccination	65.8
428	CD	STI	Syndromic case management	39628.4
429	CD	STI	Aeitologic case management	18.3
430	CD	STI	Provide STI clinical services and outreach to female sex workers and their male clients	18.3
432	CD	STI	Adolescent friendly STI services (provision of condom, STI screening and treatment) within schools or health facilities	49967.9
443	CD	Leprosy	Detection and treatment of leprosy	137.5
444	CD	Leprosy	Treatment of drug-resistant leprosy	93.8
445	CD	Leprosy	Chemoprophylaxis for contacts of leprosy cases	8.8
446	CD	Leprosy	Detection and management of disability due to leprosy	55.1
451	CD	Malaria	Other vector control: Larviciding	343.6
452	CD	Malaria	Other vector control: drainage of breeding swampy and marshy sites/irrigation canals	875.1
454	CD	Malaria	Active surveillance of cases	52.8
455	CD	Malaria	Detection [RDT] and treatment of uncomplicated malaria	108.4
456	CD	Malaria	Detection [Microscopy] and treatment of uncomplicated	35.6
457	CD	Malaria	Detection [RDT] and treatment of severe malaria	7.5
458	CD	Malaria	Detection [Microscopy] and treatment of severe malaria	34
459	CD	Malaria	G6PD testing and radical cure treatment for vivax	1185.1
461	NTD	NTDs	Mass drug administration for lymphatic filariasis	79
462	NTD	NTDs	Vector control using IRS, house screening, LLITN, larvicides, and environmental management	227.2
463	NTD	NTDs	Screening and management of scrotal swelling (hydrocelectomy)	70
465	NTD	NTDs	Management of acute attack dermato-lymphangioadenitis with appropriate antibiotics	31.2
467	NTD	NTDs	Mass drug administration	52.5
469	NTD	NTDs	Treatment with Ivermectin	57.7
471	NTD	NTDs	Early diagnosis and treatment of active trachoma	240
472	NTD	NTDs	Screening and diagnosis of TT cases (TT surgery)	60.5
477	NTD	NTDs	Case management using praziquantel	3.5
483	NTD	NTDs	Case management of scabies using scabicides (Perimethrin, BBL, Ivermectin Sulphur)	1675.4
484	NTD	NTDs	Early diagnosis and management of VL (Rapid test, DAT test, Splenic Aspirate, Lymph node aspirate)	36.4
486	NTD	NTDs	Management of Guinea Worm disease	235
520	NCD	NCDs: ALL	Provide brief psychosocial intervention for persons with hazardous and harmful alcohol use	96730.7
528	NCD	Cancer	Basic palliative care for cancer at home, community and health facility-based	29341.3
529	NCD	Cancer	Awareness-raising on risk factors of cancers	1595.9
530	NCD	Cancer	Early detection/screening of most common cancers	1519.8
558	NCD	Cancer	Diagnosis and Management of Ovarian Cancer (Surgery)	20522.9
569	NCD	Cancer	Diagnosis with endoscopy, biopsy/pathology,	62.1
570	NCD	Cancer	Treatment with chemotherapy, surgery, radiotherapy	81080.8
571	NCD	Cancer	Lip and oral cancer treatment: Surgery+chemotherapy	5.6
573	NCD	Cancer	Treatment with Chemo/hormonal therapy	301.3
574	NCD	Cancer	Nasopharynx cancer treatment: Surgery+chemotherapy	62.9
575	NCD	Cancer	Nasopharynx cancer treatment: radiotherapy+chemothrapy	434.7
576	NCD	Cancer	Diagnosis: Blood tests, ultrasound/fine needle aspiration, pathology	411.2
577	NCD	Cancer	Treatment of hepatitis C	8309
578	NCD	Cancer	Biopsy, surgery, chemotherapy	30724
579	NCD	Cancer	Treat late-stage liver cancer	242880
580	NCD	Cancer	Viral Hepatitis Surveillance	36.7
581	NCD	Cancer	Screening blood transfusion for hepatitis B and C	760
582	NCD	Cancer	Hepatitis B vaccination (including birth dose)	140.4
583	NCD	Cancer	Vaccination of health care workers	140.4
584	NCD	Cancer	Diagnosis and Treatment of HBV	11.3
585	NCD	Cancer	Diagnosis and Treatment of HCV	1092.9
586	NCD	Cancer	Treatment of decompensated cirrhosis	2276.6
587	NCD	Cancer	Diagnosis of prostate cancer: PSA, blood tests, rectal examination	3054.9
588	NCD	Cancer	Treatment of prostate cancer: surgery, chemotherapy, radiotherapy	3224.6
589	NCD	Cancer	Diagnosis of Hodgkin lymphoma cancer	27540
590	NCD	Cancer	Diagnosis and treatment of childhood leukemias	1085.7
591	NCD	Cancer	Diagnosis and treatment of childhood Non-Hodgkin's Lymphomas	20650.5
592	NCD	Cancer	Diagnosis and treatment of Wilm's Tumor	13691.6
596	NCD	Cardiovascular disease	Targeted screening for hypertension	122.2
597	NCD	Cardiovascular disease	Management of Hypertension (pharmacologic and lifestyle modifications)	167.3
598	NCD	Cardiovascular disease	Healthy Life Style Counselling for management of hypertension(tobacco cessation, brief interventions for problematic alcohol use, unhealthy diet and physical inactivity)	139.2
599	NCD	Cardiovascular disease	Management of hypertensive crisis	16981.7
601	NCD	Cardiovascular disease	Follow-up care for those at low to moderate risk of CVD (absolute risk: 10-30%)	728.4
602	NCD	Cardiovascular disease	Treatment for those with a high absolute risk of CVD (>30%) with a combination of drugs	73.7
603	NCD	Cardiovascular disease	Treatment for those with the high blood pressure but the low absolute risk of CVD (< 20%)	115.2
604	NCD	Cardiovascular disease	Treatment for those with an absolute risk of CVD 20-30%	110.9
605	NCD	Cardiovascular disease	Treatment for those with a high absolute risk of CVD (>30%)	106.6
606	NCD	Cardiovascular disease	Treatment adherence counseling	752.4
607	NCD	Cardiovascular disease	Palliative care to ischemic heart disease, stroke, PAD with amputation	586.3
608	NCD	Cardiovascular disease	Treatment of new cases of acute myocardial infarction (AMI) with aspirin	2420
609	NCD	Cardiovascular disease	Follow up of AMI cases	13202.9
610	NCD	Cardiovascular disease	Management of acute coronary syndrome	4462.7
611	NCD	Cardiovascular disease	Treatment of cases with established ischemic heart disease (IHD)	8284.1
612	NCD	Cardiovascular disease	Prehospital and emergency care for suspected Acute Myocardial Infarction	16348.4
613	NCD	Cardiovascular disease	Treatment of new cases of MI with Primary Percutaneous Coronary Intervention	3318.7
614	NCD	Cardiovascular disease	Treatment of cases with MI with Coronary artery bypass graft	48729.2
615	NCD	Cardiovascular disease	Treatment of cases with MI with Percutaneous Coronary Intervention	1644
616	NCD	Cardiovascular disease	Prehospital and emergency care for suspected stroke (CVA)	3105.3
617	NCD	Cardiovascular disease	Treatment of acute ischemic stroke with intravenous thrombolytic therapy	2648.8
618	NCD	Cardiovascular disease	Treatment for those with established cerebrovascular disease and post-stroke	3461.7
620	NCD	Cardiovascular disease	Treatment of acute suspected bacterial tonsillopharyngitis to prevent rheumatic fever	172.5
621	NCD	Cardiovascular disease	Treatment of cases with rheumatic heart disease (with benzathine penicillin)	99.2
622	NCD	Cardiovascular disease	Management of Rheumatic Heart Disease complications (Heart failure, anticoagulation, Surgical Interventions)	46.1
623	NCD	Cardiovascular disease	Medical management of heart failure with diuretics, beta-blockers ACE inhibitors, and mineralocorticoid antagonists	4760.8
629	NCD	Respiratory diseases	COPD: Smoking cessation	163.9
632	NCD	Respiratory diseases	COPD: Ipratropium inhaler	4111.9
633	NCD	Respiratory diseases	COPD: Exacerbation treatment with antibiotics	7563.7
635	NCD	Respiratory diseases	COPD: Exacerbation treatment with oxygen	20532.5
636	NCD	Respiratory diseases	Diagnosis, Management including rehabilitation for bronchiectasis (with Antibiotics, rehabilitative, preventive)	20419.6
638	NCD	Diabetes Mellitus	Targeted screening for type 2 diabetes	1119.2
639	NCD	Diabetes Mellitus	Healthy Life Style Counselling for management of diabetes (tobacco cessation, brief interventions for problematic alcohol use, unhealthy diet and physical inactivity)	890.6
640	NCD	Diabetes Mellitus	Comprehensive Management of Type 2 DM	9450
641	NCD	Diabetes Mellitus	Diagnosis and Comprehensive Management of Type 1 DM	60
642	NCD	Diabetes Mellitus	Screening of people with diabetes for microvascular complications(retinopathy, nephropathy, neuropathy) at the time of diagnosis for type 2 DM and 5years after diagnosis of type 1 DM	827.3
643	NCD	Diabetes Mellitus	Screening of people with diabetes for macrovascular complications (Coronary artery disease, Peripheral arterial disease and Cerebro-vascular disease) at the time of diagnosis for type 2 DM	6355.6
645	NCD	Renal diseases	Hemodialysis for chronic kidney failure	55625
646	NCD	Renal diseases	Peritoneal dialysis for chronic kidney failure	77282.9
647	NCD	Renal diseases	Screening for chronic kidney disease in high-risk groups	10400
648	NCD	Renal diseases	Diagnosis and treatment of CKD; treat comorbid conditions; slow progression of CKD	30649.5
649	NCD	Renal diseases	Treatment of hypertension in kidney disease	2119.7
650	NCD	Renal diseases	Management of Complications of CKD (Anemia, Calcium phosphate, Nutrition)	8.8
651	NCD	Renal diseases	Kidney transplantation	13930.3
653	NCD	Non-communicable eye health problems	Cataract surgery	264.4
655	NCD	Non-communicable eye health problems	School screening	687.3
656	NCD	Non-communicable eye health problems	Opportunistic screening for refractive errors in Adults in health facilities	78.4
657	NCD	Non-communicable eye health problems	Correction of Refractive error with eyeglass	281.1
658	NCD	Non-communicable eye health problems	Awareness creation on glaucoma and screening for glaucoma for selected population groups	133.6
659	NCD	Non-communicable eye health problems	Medical and surgical treatment of glaucoma	948.8
662	NCD	MNSD: ALL	Workplace stress reduction programs- physical exercise and cognitive and behavioral approaches such as problem-solving techniques, meditation, and relaxation training	1048.7
670	NCD	MNSD: Mental disorders	Diagnosis and management of psychosis with first-generation and second-generation antipsychotics and CBT	97690.8
672	NCD	MNSD: Mental disorders	CBT as an adjunctive treatment for positive symptoms. Cognitive remediation therapies in the early stages of the disorder. Psychoeducation reduces relapse, readmission, and length of hospital stay while encouraging medication compliance	15613.7
675	NCD	MNSD: Mental disorders	Intensive psychosocial support and antipsychotic medication	57953.5
676	NCD	MNSD: Mental disorders	Continuing care of schizophrenia	58667.6
677	NCD	MNSD: Mental disorders	Management of refractory psychosis with clozapine	105314
684	NCD	MNSD: Neurological disorders	Diagnosis and management of epilepsy	2352.9
686	NCD	MNSD: Neurological disorders	Diagnosis and management of dementia	117091
687	NCD	MNSD: Neurological disorders	Opportunistic screening for detection of dementia	25599
696	NCD	MNS: Childhood Mental Disorders	Psychosocial interventions, treatment of emotional disorders	8464.6
702	NCD	MNS: Substance use disorders	Relapse prevention medication for alcohol use/dependence	28577.2
706	NCD	MNS: Substance use disorders	Management of tobacco (Nicotine) dependence	1142.5
709	NCD	MNS: Substance use disorders	Safer storage of pesticides in the community and farming households	1371
710	NCD	MNS: Substance use disorders	Emergency management of poisoning	208.9
712	NCD	MNS: Substance use disorders	Treatment of comorbid mood and substance use disorder*	919.1
713	Surgical care	Surgical care	Caesarian section	299.5
714	Surgical care	Surgical care	Abdominal hysterectomy	3792
716	Surgical care	Surgical care	Surgical management of pelvic organ prolapse	1592
717	Surgical care	Surgical care	Conservative management of pelvic organ prolapse	1163
718	Surgical care	Surgical care	Repair of obstetric fistula	56.7
719	Surgical care	Surgical care	Cervical biopsy	3004
720	Surgical care	Surgical care	Endometrial biopsy	211.8
721	Surgical care	Surgical care	Surgical management of major benign gynecological conditions	441.3
723	Surgical care	Surgical care	Female genital anomalies surgeries	3083.8
724	Surgical care	Surgical care	Salpingo-ophorectomy	1038.8
725	Surgical care	Surgical care	Colposcopy	3952.9
728	Surgical care	Surgical care	Distructive delivery	188.2
729	Surgical care	Surgical care	Laparotomy for gynecologic emergency	13.9
730	Surgical care	Surgical care	Diagnostic and therapeutic laparoscopy	4064.6
731	Surgical care	Surgical care	Laceration repair and wound care	27684.7
732	Surgical care	Surgical care	Airway procedures including Tracheostomy and crico-thyroidectomy	142581
733	Surgical care	Surgical care	Tube thoracostomy for air or fluid collection in the pleura	25450.1
734	Surgical care	Surgical care	Focused assessment of sonography for trauma (FAST)	1860.1
737	Surgical care	Surgical care	Vascular exploration and repair/anastomosis for trauma	399.7
738	Surgical care	Surgical care	Neck exploration for severe neck injuries	11756
739	Surgical care	Surgical care	Cut down for vascular access	9808.8
740	Surgical care	Surgical care	Non-operative management of fracture and dislocation (pain management, immobilization, POP application, traction, dislocation reduction	1459.6
741	Surgical care	Surgical care	Operative management of fractures(internal and external fixations)	370.7
744	Surgical care	Surgical care	Skin graft and flap	447.2
745	Surgical care	Surgical care	Management of acute hand trauma (tendon and neurovascular)	472.8
746	Surgical care	Surgical care	Trauma-related amputation	29.6
747	Surgical care	Surgical care	Basic wound management including wound toilet, debridement repair of lacerations and splinting of fractures	83302.7
754	Surgical care	Surgical care	Male circumcision	275
755	Surgical care	Surgical care	Hydrocelectomy	119.3
756	Surgical care	Surgical care	Relieving acute urinary retention by catheterization, closed supra-pubic cystostomy	5506.3
759	Surgical care	Surgical care	TURBT	853.3
762	Surgical care	Surgical care	Management of intussusception	175.3
766	Surgical care	Surgical care	Laparoscopy Cholecystectomy and appendectomy	61.9
768	Surgical care	Surgical care	Repair of hernias: tissue repair and mesh repair	87.4
769	Surgical care	Surgical care	Colostomy construction and reversal	450.9
772	Surgical care	Surgical care	Repair of cleft lip and palate	70.3
773	Surgical care	Surgical care	Shunt for hydrocephalus	31730
774	Surgical care	Surgical care	Cardiac surgery for congenital heart disease	181.3
776	Surgical care	Surgical care	Modified radical mastectomy	2086.6
777	Surgical care	Surgical care	Thyroidectomy (all forms): STT, NTT, and TT	476.1
778	Surgical care	Surgical care	Gastrectomy	879
779	Surgical care	Surgical care	Esophactemies	87054.3
780	Surgical care	Surgical care	Pulmonary resections and mediastinal procedures for chest pathologies	63409.1
782	Surgical care	Surgical care	Surgical management of Septic Arthritis,	2985.7
785	Surgical care	Surgical care	Surgical management of hand infection	472.8
786	Surgical care	Surgical care	Complex orthopedic trauma care including hemiarthroplasty, intra-articular fractures, spine and pelvic fracture management)	547.8
788	Surgical care	Surgical care	Skin grafting	447.2
796	Surgical care	Surgical care	Small intestinal resection/ E-Anastomosis	16706.7
800	Surgical care	Surgical care	Colectomy right or left	7844.1
801	Surgical care	Surgical care	Total colectomy	12775.1
802	Surgical care	Surgical care	Anal sphincterotomy	11052
808	Surgical care	Surgical care	Breast lump removal	2253.9
812	Surgical care	Surgical care	Nephrectomy	59532
814	Surgical care	Surgical care	Thoracotomy	18626.7
815	Surgical care	Surgical care	Pneumonectomy	8824.2
818	Surgical care	Surgical care	Neck dissection for head and neck cancers	355.3
820	Surgical care	Surgical care	Trans urethral resection	515.1
821	Surgical care	Surgical care	Urinary diversion	775.7
823	Surgical care	Surgical care	Radical cystectomy	4232.5
825	Surgical care	Surgical care	Pyeloplasty	762.5
826	Surgical care	Surgical care	Hellers myotomy	1255.4
829	Surgical care	Surgical care	Bronchoscopy with GA	681
833	Surgical care	Surgical care	Kidney transplant surgery	13930.3
836	Surgical care	Surgical care	Cryotherapy	900.6
839	Surgical care	Surgical care	Laser therapy	827.3
842	Surgical care	Surgical care	Complex skin biopsy excision and repair	2370.8
850	Surgical care	Surgical care	Management facial bone fractures and/or dislocation and injury to dentition (inter-dental wiring, arch bar, IMF and open reduction)	248.6
855	Surgical care	Surgical care	Cataract extraction and insertion of intraocular lens	150.9
856	Surgical care	Surgical care	Eyelid surgery for trachoma (Tarsotomy)	116.1
857	Surgical care	Surgical care	Glaucoma surgery (Canaloplasty)	1647.3
858	Surgical care	Surgical care	Corneal surgery	228
859	Surgical care	Surgical care	Corneal transplant	15708.9
861	Surgical care	Surgical care	Strabismus surgery	2040
862	Surgical care	Surgical care	Retinal detachment repair	2065
863	Surgical care	Surgical care	Vitrectomy	2422.4
864	Surgical care	Surgical care	Eye enucleation	13689.8
866	Surgical care	Surgical care	Lasertherapy	32909.9
868	Surgical care	Surgical care	Hearing aid placement(including audiometery)	948.2
871	Surgical care	Surgical care	polypectomy (Nose)	414.9
875	Surgical care	Surgical care	Sinus surgery	2572.6
877	Surgical care	Surgical care	Laryngeal polyp excision	475.9
878	Surgical care	Surgical care	Thympanoplasty	39.7
882	Surgical care	Anesthesia	Lumbar puncture	868.6
884	Surgical care	Anesthesia	Caudal anesthesia/analgesia	2366.3
885	Surgical care	Anesthesia	Epidural anesthesia/analgesia	2327.4
886	Surgical care	Anesthesia	Peripheral nerve blocks	16206.8
887	Surgical care	Anesthesia	Procedural sedation	119707
890	Surgical care	Anesthesia	Blood transfusion (including exchabge)	184
892	Surgical care	Anesthesia	Fiberoptic bronchoscopy	18914.7
893	Surgical care	Anesthesia	Mechanical ventilation non invasive - CPAP	16460.3
939	H&EH	Hygiene & environmental health	Promote appropriate personal hygiene practice	4.5
942	H&EH	Hygiene & environmental health	Create awareness on proper face washing with soap	51.7
945	H&EH	Hygiene & environmental health	Avail improved, adequate and potable water within the standard distance (30 min to 1 hr.)	117.5
946	H&EH	Hygiene & environmental health	Conduct water quality sanitary surveillance	58.8
947	H&EH	Hygiene & environmental health	Household disinfection and storage for HIV people	1665.2
948	H&EH	Hygiene & environmental health	Point use of water filter for HIV infected Adult	116
950	H&EH	Hygiene & environmental health	Centralized water treatment system	141
951	H&EH	Hygiene & environmental health	Source-based protection OF Water supply	158.7
952	H&EH	Hygiene & environmental health	Household chlorination	68.4
953	H&EH	Hygiene & environmental health	Household filtration	183.2
954	H&EH	Hygiene & environmental health	Household Solar disinfection	78.7
955	H&EH	Hygiene & environmental health	Household flocculation	608.9
956	H&EH	Hygiene & environmental health	Household connection with water supply	278.8
957	H&EH	Hygiene & environmental health	Sanitation promotion only	15.3
960	H&EH	Hygiene & environmental health	Social marketing and education on Hygiene alone	71.3
961	H&EH	Hygiene & environmental health	Social marketing and education on top of existing hardware	32.6
962	H&EH	Hygiene & environmental health	Social marketing and education and hardware together	673
979	HE& BCC	Health education and promotion	promote life skill interventions on preventing gender-based violence	3068.3
995	HE& BCC	Health education and promotion	demonstrate newborn care (washing, KMC, Exclusive breastfeeding)	6.7
1000	HE& BCC	Health education and promotion	Promote supplementary feeding practices	2188.6
1001	HE& BCC	Health education and promotion	Promote visit of U5 children to facilities for GMP, deworming, Vitamin A supplementation and screening programs	14753
1006	HE& BCC	Health education and promotion	Create awareness on prevention of childhood accidents, injuries	416.3
1008	HE& BCC	Health education and promotion	Awareness creation on balanced diet	33763.2
1009	HE& BCC	Health education and promotion	Promote healthy and hygienic feeding practices	1742.4
1011	HE& BCC	Health education and promotion	Promote the use of fortified products	14753
1012	HE& BCC	Health education and promotion	Promote adherence to medications	167.2
1013	HE& BCC	Health education and promotion	Promote a healthy lifestyle including physical exercise, feeding habits	243.5
1014	HE& BCC	Health education and promotion	Promote reduction of the use of Alcohol, tobacco, sweetened beverages	41
1016	HE& BCC	Health education and promotion	Promote the use of unsaturated fat products	9412.8
1017	HE& BCC	Health education and promotion	Promote regular medical checkups	167.2

## Sheet: Supp.file.CEA Data Extraction
IC	Major Program area	Sub-program	Interventions	Country	Base year costing	Currency in the study	ACER in the study year	ACER in USD	DALY/QALY/HLY/LY	Unit cost	Total cost	Total DALY/QALY	Health discount	Cost discount	ACER in 2019 USD	Source	Title
1	Sexual and reproductive health	Family Planning	Outreach Family planning services	Guinea	1994	USD	283	283	LYG				0.03	0	486.76	https://doi.org/10.1093/heapol/13.3.249	The cost-effectiveness of forty health interventions in Guinea
3	Sexual and reproductive health	Family Planning	Provision of male condoms	81 LMIC countries	2015	USD	304	304	DALY		3.51716e+10	6.24732e+06	0	0.03	322.24	https://doi.org/10.1371/journal.pone.0177108	The case for investing in the male condom.
4	Sexual and reproductive health	Family Planning	Provision of female condoms	Sub-S Afica	2012	USD	165	165	DALY	1.41		1900	0	0	181.5	https://dx.doi.org/10.2147%2FIJWH.S75040	Estimating the hypothetical dual health impact and cost-effectiveness of the Woman’s Condom in selected sub-Saharan African countries
5	Sexual and reproductive health	Family Planning	Provision of oral contraceptive	Sub-S Afica	2001	USD	117	117	DALY				0.03	0.03	166.14	https://www.who.int/surgery/challenges/disease-control-priorities.pdf	Disease Control Priorities in Developing Countries
7	Sexual and reproductive health	Family Planning	Provision of emergency contraception	USA	2002	USD	557.284	557.284	QALY		1075	1.929	0.03	0.03	780.197	https://doi.org/10.1016/j.contraception.2004.03.008	Costs and net health effects of contraceptive methods
8	Sexual and reproductive health	Family Planning	Provision of implants	Sub-S Afica	2001	USD	117	117	DALY				0.03	0.03	166.14	https://www.who.int/surgery/challenges/disease-control-priorities.pdf	Disease Control Priorities in Developing Countries
9	Sexual and reproductive health	Family Planning	Provision of intrauterine devices (IUD)	Sub-S Afica	2001	USD	117	117	DALY	18.98			0.03	0.03	166.14	https://www.who.int/surgery/challenges/disease-control-priorities.pdf	Disease Control Priorities in Developing Countries
12	Sexual and reproductive health	Family Planning	Provision of monthly vaginal ring or patch	USA	2002	USD	957.38	957.38	QALY		1842	1.924	0.03	0.03	1340.33	https://doi.org/10.1016/j.contraception.2004.03.008	Costs and net health effects of contraceptive methods
13	Sexual and reproductive health	Family Planning	Diaphragm	USA	2002	USD	2206.42	2206.42	QALY		4126	1.87	0.03	0.03	3088.98	https://doi.org/10.1016/j.contraception.2004.03.008	Costs and net health effects of contraceptive methods
16	Sexual and reproductive health	Infertility management	Identification and management of infertility	Greece	2011	EUR	175	227.273	LYG	the recombinant follicle-stimulating hormone=€16,906 and hpHMG arms= €17,286 per birth			0	0	254.545	https://dx.doi.org/10.2147%2FCEOR.S31972	Economic evaluation of alternative assisted reproduction techniques in management of infertility in Greece
19	Sexual and reproductive health	Comprehensive abortion care	Safe abortion services: Medication abortion	Mexico	2005	USD	1489	1489	QALY		98000	65.8	0.03	0.03	1920.81	https://doi.org/10.1111/j.1471-0528.2009.02142.x	Cost‐effectiveness analysis of alternative first‐trimester pregnancy termination strategies in Mexico City
24	Sexual and reproductive health	Prevention and treatment of gynecological problem	Treatment of menstrual problems and irregularities	UK	2001	EUR	158.35	200.443	QALY		1323925	8360.77	1.5	0.06	284.628	https://doi.org/10.1111/j.1471-0528.2004.00265.x	A cost–utility analysis of microwave and thermal balloon endometrial ablation techniques for the treatment of heavy menstrual bleeding
25	Sexual and reproductive health	Prevention and treatment of gynecological problem	Cervical cancer screening	LMIC	2013	USD	64	64	DALY	4.5/dose	3.2 billion(over 10 years)	22 million		0.03	69.12	https://doi.org/10.1002/ijgo.12184	The health and economic impact of scaling cervical cancer prevention in 50 low- and lower-middle-income countries.
28	Sexual and reproductive health	Prevention and treatment of gynecological problem	Diagnosis and treatment of gonorrhea	USA	2002	USD	34.7603	34.7603	QALY		881	25.345	0.03	0.03	48.6644	https://www.ncbi.nlm.nih.gov/pubmed/15976600	The cost effectiveness of gonorrhea screening in urban emergency departments.
29	Sexual and reproductive health	Prevention and treatment of gynecological problem	Diagnosis and treatment of chlamydia	Scotland	2011	USD	40034	40034	QALY	45					44838.1	http://login.research4life.org/tacsgr0dx_doi_org/10.1136/sextrans-2015-052270.384	Cost-effectiveness of chlamydia testing in scotland
31	Sexual and reproductive health	Prevention and treatment of gynecological problem	Diagnosis and treatment of Pelvic inflammatory disease (PID)	Zimbabwe	1998	Z$	365	21.4706	DALY				0.03	0.03	33.4941	10.1186/1478-7547-6-14	Setting priorities for the health care sector in Zimbabwe using cost-effectiveness analysis and estimates of the burden of disease
32	Sexual and reproductive health	Prevention and treatment of gynecological problem	Diagnosis and treatment of Urinary tract infection (UTI)	USA	2010	USD	7.6	7.6	QALY	350 per year		360 per year	0	0	8.74	https://doi.org/10.1093/cid/cit646	Recurrent Urinary Tract Infections Among Women: Comparative Effectiveness of 5 Prevention and Management Strategies Using a Markov Chain Monte Carlo Model
33	Sexual and reproductive health	Prevention and treatment of gynecological problem	Provision of HPV vaccine (at age 12)	Mexico	2007	Peso	84008	7687.27	DALY						9301.6	https://doi.org/10.1016/j.vaccine.2007.10.056	Cost-effectiveness of quadrivalent human papillomavirus (HPV) vaccination in Mexico: A transmission dynamic model-based evaluation
34	Sexual and reproductive health	Sexual health issues	Comprehensive sexual health education (standard sex education)	UK	2010	EUR	34400	45866.7	QALY		10320	0.3	0.03	0.03	52746.7	https://dx.doi.org/10.1017%2FS0266462312000475	AN ECONOMIC MODEL OF SCHOOL-BASED BEHAVIORAL INTERVENTIONS TO PREVENT SEXUALLY TRANSMITTED INFECTIONS
35	Sexual and reproductive health	Sexual health issues	Adolescent sexual and reproductive health	Afri-E region	2000	Int$	6704	6704	DALY		77 million	0.2 million	0.03	0.03	9787.84	https://doi.org/10.1136/bmj.38643.368692.68	Cost effectiveness analysis of strategies to combat HIV/AIDS in developing countries
37	Sexual and reproductive health	Sexual health issues	Provide adolescent friendly contraceptive services, scaling up modern contraception	South Africa	2012	USD	79	79	QALY	7	26 million		0	0	86.9	https://doi.org/10.1371/journal.pone.0130077	Scaling Up Family Planning to Reduce Maternal and Child Mortality: The Potential Costs and Benefits of Modern Contraceptive Use in South Africa
38	Sexual and reproductive health	Sexual health issues	Expand access to and promotion of the use of condoms and other contraceptives, behavioral intervention to reduce the incidence of HIV transmission: annual intervention VS once only	Mexico	2009	USD	21.5	21.5	QALY		486400	22652	0.03	0.03	25.155	https://dx.doi.org/10.1371%2Fjournal.pone.0011413	Cost-Effectiveness of an Intervention to Reduce HIV/STI Incidence and Promote Condom Use among Female Sex Workers in the Mexico–US Border Region
41	Sexual and reproductive health	Gender based violence	Investigation, diagnosis, and reporting of GBV	UK	2005	UK £	2450	4507.93	QALY				0.035	0	5815.23	https://doi.org/10.1258/jhsrp.2009.009032	Cost-effectiveness of a programme to detect and provide better care for female victims of intimate partner violence
48	Sexual and reproductive health	Gender based violence	Treatment of trauma due to GBV	USA	2011	USD	234	234	QALY		5923	25.34	0	0.03	262.08	https://doi.org/10.1097/TA.0000000000000527	Saving lives and saving money: hospital-based violence intervention is cost-effective
53	Sexual and reproductive health	Gender based violence	Provision of psychosocial support for GBV victims, Hospital interevntion to reduce injury recividism (program plus trauma care)	USA	2011	USD	230	230	QALY		5892	25.58	0	0.03	257.6	https://doi.org/10.1097/TA.0000000000000527	Saving lives and saving money: hospital-based violence intervention is cost-effective
54	Sexual and reproductive health	Gender based violence	Post exposure prophylaxis for HIV for rape victims	South Africa	2004	USD	2114	2114	LYG			667.41	0	0	2811.62	https://www.unicef.org/southafrica/SAF_resource_violencehivaids.pdf	INCLUDING POST-EXPOSURE PROPHYLAXIS TO PREVENT HIV/AIDS INTO POST- SEXUAL ASSAULT HEALTH SERVICES IN SOUTH AFRICA: COSTS AND COST EFFECTIVENESS OF USER PREFERRED APPROACHES TO PROVISION
62	Maternal health services	Antinatal care	Comprehenive health education about early ANC, skilled delivery, postpartumcare, family planning, nutrition, maternal waiting services	Ghana	2014	USD	20.94	20.94	DALY		32 million/ 10years	1,550,028/ 10 years	0.03	0.03	22.1964	https://doi.org/10.2196/jmir.11268	Mobile Technology for Community Health in Ghana: Is Maternal Messaging and Provider Use of Technology Cost-Effective in Improving Maternal and Child Health Outcomes at Scale?
63	Maternal health services	Antinatal care	Focused ANC follow up	SSA, SEA	2000	Int$	12	12	DALY		160 million/year	13 million/year	0.03	0.03	17.52	https://dx.doi.org/10.1136%2Fbmj.331.7525.1107	Cost effectiveness analysis of strategies for maternal and neonatal health in developing countries
64	Maternal health services	Antinatal care	Antenatal corticosteroids for for preterm labor	SSA, SEA	2000	Int$	32	32	DALY		706 million/year	22 million/year	0.03	0.03	46.72	https://dx.doi.org/10.1136%2Fbmj.331.7525.1108	Cost effectiveness analysis of strategies for maternal and neonatal health in developing countries
65	Maternal health services	Antinatal care	Fetal growth restriction detection and management	Israel	2010	USD	18919	18919	QALY	112 (screening cost)			0.03	0.03	21756.8	http://login.research4life.org/tacsgr1doi_org/10.1002/pd.2871	Economic assessment of screening for pre‐eclampsia
66	Maternal health services	Antinatal care	Gestational diabetes case management	india	2011	USD	11.32	11.32	DALY				0.03	0.03	12.6784	https://doi.org/10.1016/S0020-7292(11)60007-6	Development of a model to assess the cost‐effectiveness of gestational diabetes mellitus screening and lifestyle change for the prevention of type 2 diabetes mellitus
75	Maternal health services	Skilled delivery care	CEmONC	Sub-S Afica	2001	USD	151	151	DALY		617,724/million population	7069	0.03	0.03	214.42	https://www.who.int/surgery/challenges/disease-control-priorities.pdf	Disease Control Priorities in Developing Countries
76	Maternal health services	Skilled delivery care	Pre-referal management of labor complications	SSA, SEA	2000	Int$	18	18	DALY		571 million/year	32 million/year	0.03	0.03	26.28	https://dx.doi.org/10.1136%2Fbmj.331.7525.1107	Cost effectiveness analysis of strategies for maternal and neonatal health in developing countries
80	Maternal health services	Postnatal care	Treatment of postpartum hemorrhage	SSA, SEA	2000	Int$	14	14	DALY		426 million/year	31 million/year			20.44	https://dx.doi.org/10.1136%2Fbmj.331.7525.1107	Cost effectiveness analysis of strategies for maternal and neonatal health in developing countries
82	Newborn Health	Newborn care	Comprehenisive new born care	Mexico	2005	USD	650	650	DALY	11100/ infant		12	0.03	0.03	838.5	https://doi.org/10.1371/journal.pmed.1000379	Clinical Benefits, Costs, and Cost-Effectiveness of Neonatal Intensive Care in Mexico
83	Newborn Health	Newborn care	Detection of congentiatl anomalies (cleft lip, palate, imperforate anus, club foot, meningocele, spina bifida, dysmorphism, microcephaly)	Global	2011	Int$	149	149	DALY		197 million	2.69 per patient	0.03	0.03	166.88	http://dx.doi.org/10.1136/bmjgh-2016-000059	Economic valuation of the impact of a large surgical charity using the value of lost welfare approach
85	Newborn Health	Newborn care	Screening for congential heart diseases and management	LMIC	2015	USD	171	171	DALY	6831 per patient	3 210 873	39.9 per survivor	0.03	0.03	181.26	https://dx.doi.org/10.1001%2Fjamanetworkopen.2018.4707	Cost-effectiveness of Humanitarian Pediatric Cardiac Surgery Programs in Low- and Middle-Income Countries
89	Newborn Health	Newborn care	Voluntary newborn male surgical circumcision	Malawi	2016	USD	3.70212	3.70212	DALY		146730	39634			3.88723	http://dx.doi.org/10.1136/bmjgh-2017-000607	Supporting the development of a health benefits package in Malawi
93	Newborn Health	Intensive neonatal care (specialized neonatal care)	Prevention of neonatal infections	LMIC, Kenya	2015	Int$	2891.89	2891.89	DALY		107000	37	0.03	0.03	3065.41	https://doi.org/10.1016/j.vaccine.2017.05.001	Cost-effectiveness analysis of typhoid conjugate vaccines in five endemic low- and middle-income settings
96	Newborn Health	Intensive neonatal care (specialized neonatal care)	Prolonged intravenous antibiotics for sever neonatal infection	Afri-E region	2005	Int$	3066	3066	DALY	2.7		2760/million	0.03	0.03	3955.14	https://dx.doi.org/10.1136%2Fbmj.e615	Cost effectiveness of strategies to combat vision and hearing loss in sub-Saharan Africa and South East Asia: mathematical modelling study
98	Newborn Health	Intensive neonatal care (specialized neonatal care)	Management of perinatal asphyxia	Tanzania	2011	Int$	12 to 23	23	DALY		4431	578	0.03	0	25.76	https://dx.doi.org/10.1371%2Fjournal.pone.0102080	Cost-Effectiveness of the “Helping Babies Breathe” Program in a Missionary Hospital in Rural Tanzania
100	Newborn Health	Intensive neonatal care (specialized neonatal care)	Nutrition: breastfeeding and feeding other than breast milk	Uganda	2007	USD	19.6181	19.6181	DALY		113	5.76	0.03	0.03	23.7378	https://dx.doi.org/10.1371%2Fjournal.pone.0142718	Cost-Effectiveness of Peer Counselling for the Promotion of Exclusive Breastfeeding in Uganda
104	Newborn Health	Intensive neonatal care (specialized neonatal care)	Management of metabolic disorder	Australia	2008	AUD	6732.97	5647.62	LYG		218000	32.378	0.015	0.06	6607.71	http://pediatrics.aappublications.org/content/123/2/451.full.html	Economic evaluation of tandem mass spectrometry newborn screening in Australia
110	Newborn Health	Intensive neonatal care (specialized neonatal care)	Management of shock in neonates	USA	2005	USD	2749	2749	QALY				0.03	0.03	3546.21	http://dx.doi.org/10.1097/01.CCM.0000281636.82971.92	Implementation of early goal-directed therapy for severe sepsis and septic shock: a decision analysis
112	Newborn Health	Intensive neonatal care (specialized neonatal care)	Management of neonatal acute emergency surgical conditions	Sub-S Afica	2001	USD	7 to 215	111	DALY				0.03	0.03	157.62	https://www.who.int/surgery/challenges/disease-control-priorities.pdf	Disease Control Priorities in Developing Countries
114	Newborn Health	Intensive neonatal care (specialized neonatal care)	Management of neonatal respiratory distress with continous positive airway pressure (CPAP)	UK	2013	USD	15241	15241	QALY	21551	1.414		0	0	16460.3	https://dx.doi.org/10.1016%2Fj.annemergmed.2014.12.028	Cost-effectiveness of Out-of-Hospital Continuous Positive Airway Pressure for Acute Respiratory Failure
122	Child health	Immunization and vaccinations	Provision of HepB: at Birth	Sub-S Afica	2001	USD	2.02	2.02	LYG				0.03	0.03	2.8684	https://www.who.int/surgery/challenges/disease-control-priorities.pdf	Disease Control Priorities in Developing Countries
123	Child health	Immunization and vaccinations	Provision of DPT-HepB-Hib (Pentavalent): at 6, 10, 14 weeks	Sub-S Afica	2001	USD	296	296	DALY				0.03	0.03	420.32	https://www.who.int/surgery/challenges/disease-control-priorities.pdf	Disease Control Priorities in Developing Countries
125	Child health	Immunization and vaccinations	Provision of 2nd dose of measles vaccine: at 15-18 months or first contact after 15 months	Sub-S Afica	2001	USD	23	23	LYG				0.03	0.03	32.66	https://www.who.int/surgery/challenges/disease-control-priorities.pdf	Disease Control Priorities in Developing Countries
126	Child health	Immunization and vaccinations	Provision of Tetanus Toxoid (TT) Vaccine	SSA, SEA	2000	Int$	7	7	DALY		195 million/year	28 million/year	0.03	0.03	10.22	https://dx.doi.org/10.1136%2Fbmj.331.7525.1107	Cost effectiveness analysis of strategies for maternal and neonatal health in developing countries
127	Child health	Immunization and vaccinations	Provision of 1st doses of IPV	Sub-S Afica	2001	USD	6.6	6.6	LYG				0.03	0.03	9.372	https://www.who.int/surgery/challenges/disease-control-priorities.pdf	Disease Control Priorities in Developing Countries
128	Child health	Child health: iCCM	Integrated community case management of Newborn & childhood illness (iCCM)	india	2009	USD	34.5	34.5	DALY	27.4/child		63249/ 15 year	0.03	0.03	40	https://doi.org/10.1371/journal.pone.0145043	Cost Effectiveness of Implementing Integrated Management of Neonatal and Childhood Illnesses Program in District Faridabad, India
130	Child health	Child health: IMNCI	Treatment of severe measles	Guinea	1994	USD	48	48	LYG				0.03	0	82.56	https://doi.org/10.1093/heapol/13.3.249	The cost-effectiveness of forty health interventions in Guinea
133	Child health	Child health: IMNCI	Treatment of severe diarrhea (children)	Sub-S Afica	2001	USD	1062	1062	DALY			1650	0.03	0.03	1508.04	https://www.who.int/surgery/challenges/disease-control-priorities.pdf	Disease Control Priorities in Developing Countries
136	Child health	Child health: IMNCI	Oral antibiotics for pneumonia	71 countries	2013	USD	26.6	26.6	DALY		39.8 million	1.8 billion	0	0	28.728	https://doi.org/10.7189/jogh.07.010409	Cost-effectiveness analysis of revised WHO guidelines for management of childhood pneumonia in 74 Countdown countries.
138	Child health	Child health: IMNCI	ACTs - Artemesinin compounds for treatment of malaria	LMIC	2012	USD	18	18	DALY				0	0	82.6	https://dx.doi.org/10.1371%2Fjournal.pone.0182951	Ranking 93 health interventions for low- and middle-income countries by cost-effectiveness
139	Child health	Child health: IMNCI	Treatment of severe malaria	LMIC	2012	USD	5	5	DALY				0	0	32	https://dx.doi.org/10.1371%2Fjournal.pone.0182951	Ranking 93 health interventions for low- and middle-income countries by cost-effectiveness
142	Child health	Child health: Deworming	Deworming every 6 months	Zambia	2010	USD	45	45	DALY	0.46	5.7 million per round (mebendazole=22%, measele=57% and vitamin A=21%)		0	0	51.75	https://doi.org/10.1093/heapol/czs129	Child Health Week in Zambia: costs, efficiency, coverage and a reassessment of need
143	Child health	Vitamin A supplementation	Provision of Vitamin A every 6 months	Zambia	2010	USD	45	45	DALY	0.46	5.7 million per round (mebendazole=22%, measele=57% and vitamin A=21%)		0	0	51.75	https://doi.org/10.1093/heapol/czs129	Child Health Week in Zambia: costs, efficiency, coverage and a reassessment of need
144	Child health	Child health: curative care	Pediatric HIV point-of-care CD4 testing strategy	South Africa	2013	USD	20.3	20.3	LYG	480		23.56	0.03	0.03	21.924	https://dx.doi.org/10.1371%2Fjournal.pone.0117751	Point-of-Care CD4 Testing to Inform Selection of Antiretroviral Medications in South African Antenatal Clinics: A Cost-Effectiveness Analysis
148	Child health	Child health: curative care	Management of eye infections: trachoma,	Global	2004	USD	13 to 78	45.5	DALY			11 million			60.515	https://doi.org/10.1080/09286580590932761	Cost-effectiveness of trachoma control in seven world regions
149	Child health	Child health: curative care	Management of ear infections: Otitis media	Afri-E region	2005	Int$	17	17	DALY	2.8		638/million	0.03	0.03	21.93	https://dx.doi.org/10.1136%2Fbmj.e615	Cost effectiveness of strategies to combat vision and hearing loss in sub-Saharan Africa and South East Asia: mathematical modelling study
151	Child health	Child health: curative care	Management of pediatric asthma	UK	2010	UK £	20000	30903.3	QALY		1056				35538.8	https://doi.org/10.1017/S0266462314000440	ECONOMIC EVALUATION OF NEBULIZED MAGNESIUM SULPHATE IN ACUTE SEVERE ASTHMA IN CHILDREN
154	Child health	Child health: curative care	Management of Congenital Heart Diseases in pediatrics	USA	2004	USD	49679	49679	QALY	465494		9.37	0.03	0.03	66073.1	http://dx.doi.org/10.1016/j.healun.2005.11.443	Cost-effectiveness of pediatric heart transplantation
155	Child health	Child health: curative care	Management of infective endocarditis (Antibiotics)	UK	2016	USD	19.883	19.883	QALY	3.3	495.3	24.9108	0.03	0.03	20.8771	pediatrics.aappublications.org/content/pediatrics/113/5/1291.full.pdf?download=true	A Cost-Effectiveness Analysis of Bacterial Endocarditis Prophylaxis for Febrile Children Who Have Cardiac Lesions and Undergo Urinary Catheterization in the Emergency Department
158	Child health	Child health: curative care	Management of shock in pediatrics	Nigeria	2010	Int$	56.1514	56.1514	DALY		106463	1896	0	0	64.5741	https://dx.doi.org/10.1371%2Fjournal.pone.0062282	Use of the Non-Pneumatic Anti-Shock Garment (NASG) for Life-Threatening Obstetric Hemorrhage: A Cost-Effectiveness Analysis in Egypt and Nigeria
159	Child health	Child health: curative care	Management of Hypertension in pediatrics	SEA, LA and europe	2000	Int$	516	516	DALY		1,365 million to $6,394 million		0.03	0.03	753.36	http://www.crd.york.ac.uk/crdweb/ShowRecord.asp?LinkFrom=OAI&ID=22003008049	Effectiveness and costs of interventions to lower systolic blood pressure and cholesterol: a global and regional analysis on reduction of cardiovascular-disease risk
161	Child health	Child health: curative care	Management of Liver failure in pediatrics	USA	2004	USD	24427	24427	LYG		299719	12.27	0.03	0.03	35663.4	https://doi.org/10.1002/lt.20931	Cost-effectiveness of screening for hepatopulmonary syndrome in liver transplant candidates
162	Child health	Child health: curative care	Management of ascites, Insertion of Transjugular Intrahepatic Portosystemic Shunts	USA	2017	USD	31192	31192	QALY		22770	0.73	0	0	32127.8	https://doi.org/10.1016/j.cgh.2018.03.027	Cost Effectiveness of Early Insertion of Transjugular Intrahepatic Portosystemic Shunts for Recurrent Ascites
164	Child health	Child health: curative care	Management of gastro intestinal bleeding	USA	2006	USD	2517.78	2517.78	QALY	2407		0.956	0	0	3675.96	https://doi.org/10.1016/j.gie.2008.01.035	Cost-effectiveness analysis of management strategies for obscure GI bleeding
166	Child health	Child health: curative care	Management of Haemolytic-Ureamic Syndrome	Netherlands	2012	EUR	44512.8	58569.4	QALY		425097	9.55	0.035	0.035	64426.4	https://doi.org/10.1093/ndt/gfw353	Cost-effectiveness of eculizumab treatment after kidney transplantation in patients with atypical haemolytic uraemic syndrome
167	Child health	Child health: curative care	Management of Nephritis	UK	2005	UK £	5297.71	9632.23	QALY		1388	0.262	0	0	12425.6	https://doi.org/10.1093/rheumatology/kem054	The cost-effectiveness of mycophenolate mofetil as firstline therapy in active lupus nephritis
168	Child health	Child health: curative care	Management of Nephrotic syndrome	Canada	2003	CAD	213465	152365	LYG	960,595/year		4.5	0.03	0.03	208739	https://www.ncbi.nlm.nih.gov/pmc/articles/PMC2585334/	The cost-effectiveness of mycophenolate mofetil as firstline therapy in active lupus nephritis
169	Child health	Child health: curative care	Management of Renal Failure	Serbia	2008	EUR	8572.5	11906.3	QALY		48949	5.71	0	0.03	13930.3	http://scindeks-clanci.ceon.rs/data/pdf/0042-8450/2009/0042-84500908639P.pdf	Renal transplantation vs hemodialysis: cost-effectiveness analysis
170	Child health	Child health: curative care	Management of Urinary Tract Infections (Lower) with antibiotics	Canada	2013	CAD	10	9.70744	QALY	7514/ year		0.0001 QALYs/year	0.05	0.05	12.1343	http://login.research4life.org/tacsgr0dx_doi_org/10.1016/j.jpurol.2015.04.031	Economic analysis of continuous antibiotic prophylaxis for prevention of urinary tract infections in infants with high-grade hydronephrosis
177	Child health	Child health: curative care	Management of juvenile rheumatoid arthritis	Canada	2014	CAD	25424.2	23013.6	QALY		93561	3.68	0.03	0.03	24394.4	https://doi.org/10.1002/acr.22903	Cost‐Effectiveness Analysis of First‐Line Treatment With Biologic Agents in Polyarticular Juvenile Idiopathic Arthritis
179	Child health	Child health: curative care	Management of Dermatitis/Eczema	UK	2003	UK £	26.4098	43.1199	QALY		270.7	10.25	0	3.5	59.0743	https://doi.org/10.1111/j.1365-2133.2006.07184.x	A cost-utility analysis of pimecrolimus vs. topical corticosteroids and emollients for the treatment of mild and moderate atopic eczema
180	Child health	Child health: curative care	Management of Scabies	Zimbabwe	1998	Z$	890	52.3529	DALY				0.03	0.03	63.3471	10.1186/1478-7547-6-14	Setting priorities for the health care sector in Zimbabwe using cost-effectiveness analysis and estimates of the burden of disease
182	Child health	Child health: curative care	Management of Meningitis	Sub-S Afica	2001	USD	12632	12632	DALY						17937.4	https://www.who.int/surgery/challenges/disease-control-priorities.pdf	Disease Control Priorities in Developing Countries
189	Child health	Child health: curative care	Management of Diabetes Mellitus	LMIC	2016	USD	9000	9000	DALY	500 to 1000 per person per year			0.03	0.03	9450	https://doi.org/10.1016/S2213-8587(16)30270-4	Comparative effectiveness and cost-effectiveness of treat-to-target versus benefit-based tailored treatment of type 2 diabetes in low-income and middle-income countries: a modelling analysis
192	Child health	Child health: curative care	Management of Anaemia	SSA, Ethiopia	2014	USD	11592.7	11592.7	DALY		25480760	2198	0.03	0.03	12288.3	https://dx.doi.org/10.1186%2Fs12913-016-1572-6	Newborn screening and prophylactic interventions for sickle cell disease in 47 countries in sub-Saharan Africa: a cost-effectiveness analysis. (Kuznik)
193	Child health	Child health: curative care	Management of Septicemia	Ethiopia	2015	USD	595.702	595.702	DALY	37	363557	610.3	0.03	0.03	631.444	https://doi.org/10.1093/heapol/czx054	Community-Based Interventions for Newborns in Ethiopia (COMBINE): Cost-effectiveness analysis
194	Child health	Child health: curative care	Management of Hemophilia	Columbia	2015	USD	55204	55204	QALY				0.015	0.03	370	https://doi.org/10.1017/S0266462316000544	COST-UTILITY ANALYSIS OF PRIMARY PROPHYLAXIS, COMPARED WITH ON-DEMAND TREATMENT, FOR PATIENTS WITH SEVERE HEMOPHILIA TYPE A IN COLOMBIA
196	Child health	Child health: curative care	Management of Leukemia	Canada, Italy and other 5 countries	2007	USD	22692	22692	QALY	93494		4.12	0.03	0.03	27457.3	doi.org/10.1111/ecc.12173	Economic evaluation of treatment for acute lymphoblastic leukaemia in childhood.
200	Child health	Child health: curative care	Management of Chromosomal anomalies in pediatrics	France	2006	EUR	68309.8	89881.3	QALY		101303	1.483	0.03	0.03	112352	https://doi.org/10.1007/BF03256252	Modeling the impact of genetic screening technologies on healthcare: theoretical model for asthma in children
202	Child health	Child health: curative care	Management of Edward’s Syndrome in pediatrics	USA	2003	USD	14200	14200	QALY		54080	24.16	0.03	0.03	19454	https://doi.org/10.1016/S0140-6736(03)15385-8	Cost utility of prenatal diagnosis and the risk-based threshold
204	Nutrition	Nutrition: Pregnant women	Promote one extra meal and rest during pregnancy, multiple micronutrient supplementation for pregnant women	Bangladesh	2013	USD	30	30	LYG				0.05	0.05	32.4	https://dx.doi.org/10.1186%2Fs12884-015-0551-y	Cost-effectiveness of invitation to food supplementation early in pregnancy combined with multiple micronutrients on infant survival: analysis of data from MINIMat randomized trial, Bangladesh
206	Nutrition	Nutrition: Pregnant women	Promote ITN use for malaria endemic areas	Africa	2009	USD	27	27	DALY	7.03			0	0	31.59	https://dx.doi.org/10.1186%2F1475-2875-10-337	Costs and cost-effectiveness of malaria control interventions - a systematic review
209	Nutrition	Nutrition: Pregnant women	Link pregnancy mothers to supplementary feeding program (Productive Saftey Net Progrma (PSNP) and other programs)	Bangladesh	2013	USD	45.1026	45.1026	LYG	23.73	36939	819	0.05	0.05	48.7108	https://doi.org/10.1186/s12884-015-0551-y	Cost-effectiveness of invitation to food supplementation early in pregnancy combined with multiple micronutrients on infant survival: analysis of data from MINIMat randomized trial, Bangladesh
210	Nutrition	Nutrition: Pregnant women	Treat malnourished pregnant mothers with theraputic foods	Bangladesh	2015	USD	1037.3	1037.3	DALY		86.2	0.0831	0.03	0.05	1099.54	https://doi.org/10.1371/journal.pone.0191260	Cost-effectiveness of prenatal food and micronutrient interventions on under-five mortality and stunting: Analysis of data from the MINIMat randomized trial, Bangladesh
211	Nutrition	Nutrition: Pregnant women	Iron-folic acid supplementation	Afri-D region	2000	Int$	95	95	DALY	16.59	159095817	2422451			138.7	https://doi.org/10.1093/jn/134.10.2678	Iron Fortification and Iron Supplementation are Cost-Effective Interventions to Reduce Iron Deficiency in Four Subregions of the World
216	Nutrition	Nutrition: Pregnant women	Promote use of fortified foods	Zambia	2010	USD	156.91	156.91	DALY		1710000	10898	0.03	0.03	180.446	https://doi.org/10.1016/j.foodpol.2015.04.007	Assessing the promise of biofortification: A case study of high provitamin A maize in Zambia
217	Nutrition	Nutrition: Pregnant women	Promote personal hygiene, environmental sanitation and infection prevention measures	SEA	2008	USD	953	953	DALY				0.08	0.08	1115.01	https://www.researchgate.net/publication/273980838_Economic_efficiency_of_sanitation_interventions_in_Southeast_Asia	Economic efficiency of sanitation interventions in Southeast Asia
218	Nutrition	Nutrition: Pregnant women	Provide outreach nutrition services	Ethiopia	2006	USD	9	9	DALY	0.56		230 000	0.03	0	11.25	https://doi.org/10.1093/heapol/czn015	The cost of Child Health Days: a case study of Ethiopia's Enhanced Outreach Strategy (EOS)
223	Nutrition	Nutrition: Pregnant women	Nutritional care and support for HIV+ pregnant women	Zambia	2010	USD	847.53	847.53	DALY	26.72 per year		7.3	0.03	0.03	974.659	https://doi.org/10.1186/1478-7547-12-10	Estimating the cost-effectiveness of nutrition supplementation for malnourished, HIV-infected adults starting antiretroviral therapy in a resource-constrained setting
227	Nutrition	Nutrition: Pregnant women	Promote healthy eating, diversified diet during lactation, universal strategy of brief dietary intervention for primary prevention in primary care	UK	2010	UK £	24746	38236.7	QALY				0.035	0.035	44736.9	https://dx.doi.org/10.1186%2F1478-7547-12-4	Cost-effectiveness of a universal strategy of brief dietary intervention for primary prevention in primary care: population-based cohort study and Markov model
240	Nutrition	Nutrition: Non-pegnant and non-lactating women	Nutritional care and support for HIV+ women	Zambia	2010	USD	847.53	847.53	DALY	26.72 per year		7.3	0.03	0.03	974.659	https://doi.org/10.1186/1478-7547-12-10	Estimating the cost-effectiveness of nutrition supplementation for malnourished, HIV-infected adults starting antiretroviral therapy in a resource-constrained setting
246	Nutrition	Nutrition: Newborn and infants (0-5 months)	Promote appropriate feeding options for infants born to HIV infected mothers	South Africa	2012	USD	68.5105	68.5105	LYG	310.8	1.43939e+06	21009.8	0	0.03	75.3615	https://doi.org/10.1371/journal.pone.0102872	The Cost-Effectiveness of Different Feeding Patterns Combined with Prompt Treatments for Preventing Mother-to-Child HIV Transmission in South Africa: Estimates from Simulation Modeling
257	Nutrition	Nutrition: Newborn and infants (0-5 months)	Provide age appropriate immunization services	Guinea	1994	USD	25	25	LYG				0.03	0	43	https://doi.org/10.1093/heapol/13.3.249	The cost-effectiveness of forty health interventions in Guinea
258	Nutrition	Nutrition: Infant and young child nutrition (6-23)	Nutrition screening and counseling in health facility and community	Malawi	2007	USD	43.2512	43.2512	DALY		470703	10883	0.03	0.03	52.334	https://doi.org/10.1093/heapol/czr017	Cost-effectiveness of community-based management of acute malnutrition in Malawi
268	Nutrition	Nutrition: Infant and young child nutrition (6-23)	Promote micronutrient powder in areas where iron deficiency is > 20%	Pakistan	2002	USD	12	12	DALY	1.2			0.03	0.03	16.8	https://doi.org/10.1007/BF03405206	Economic Gains of a Home Fortification Program
273	Nutrition	Nutrition: Infant and young child nutrition (6-23)	Promote production and utilization of biofortified foods	Zambia	2014	USD	293.81	293.81	DALY		15611000	53133	0.03	0.03	311.438	https://doi.org/10.1016/j.foodpol.2015.04.007	Assessing the promise of biofortification: A case study of high provitamin A maize in Zambia
275	Nutrition	Nutrition: Infant and young child nutrition (6-23)	Identify and treat anemia	Tanzania	1996	USD	21	21	DALY	9		110	0	0	34.23	https://www.ncbi.nlm.nih.gov/pmc/articles/PMC2560593/	Cost-effectiveness of iron supplementation and malaria chemoprophylaxis in the prevention of anaemia and malaria among Tanzanian infants
280	Nutrition	Nutrition: Infant and young child nutrition (6-23)	Promote hand washing at critical times with soap	Burkina Faso	1999	USD	51	51	DALY						52	https://onlinelibrary.wiley.com/doi/full/10.1046/j.1365-3156.2002.00954.x	Is hygiene promotion cost-effective? A case study in Burkina Faso
282	Nutrition	Nutrition: Infant and young child nutrition (6-23)	Promote safe and hyginic preparation, storage and handling of food	Kenya	2015	USD	122	122	DALY	6.9	18.9 million	173870	0	0.05	129.32	http://hdl.handle.net/10986/26282	AN INVESTMENT FRAMEWORK FOR NUTRITION IN KENYA: REDUCING STUNTING AND OTHER FORMS OF CHILD MALNUTRITION
284	Nutrition	Nutrition: Infant and young child nutrition (6-23)	Construction and use of pit latrine and safe water supply	Guinea	1994	USD	343	343	LYG				0.03	0	589.96	https://doi.org/10.1093/heapol/13.3.249	The cost-effectiveness of forty health interventions in Guinea
290	Nutrition	Nutrition: Child nutrition (24 - 59 months)	De-worming on biannual basis	Kenya	2015	USD	93	93	DALY	0.33	1 million	11790	0	0.05	98.58	http://hdl.handle.net/10986/26282	AN INVESTMENT FRAMEWORK FOR NUTRITION IN KENYA: REDUCING STUNTING AND OTHER FORMS OF CHILD MALNUTRITION
295	Nutrition	Nutrition: For school age children (5-10 years)	Promote nutrition education for young children in schools	Canada	2008	CAD	31319	29350	QALY				0.03	0.03	34339.5	https://doi.org/10.1371/journal.pone.0177848	Cost-effectiveness of a school-based health promotion program in Canada: A life-course modeling approach
301	Nutrition	Nutrition: For school age children (5-10 years)	Provide school based de-worming service	Guinea	1994	USD	67	67	LYG				0.03	0	115.24	https://doi.org/10.1093/heapol/13.3.249	The cost-effectiveness of forty health interventions in Guinea
302	Nutrition	Nutrition: For school age children (5-10 years)	Promote healthy eating and exercise to prevent childhood obesity	USA	2012	USD	5339	5339	QALY		8537900	1599	0.03	0.03	5872.9	https://doi.org/10.1016/j.jneb.2016.10.006	Cost-effectiveness of a Nutrition Education Curriculum Intervention in Elementary Schools
306	Nutrition	Nutrition: Adolescent (10 - 19 years)	Nutritional assessment, school screening for eating disorder	USA	2012	USD	472.7	472.7	QALY	0.35	3971	8.4	0.035	0.035	519.97	https://doi.org/10.2105/AJPH.2014.302018	The cost-effectiveness of school-based eating disorder screening
307	Nutrition	Nutrition: Adolescent (10 - 19 years)	De-worming for school and out-of school children	Zambia	2010	USD	45	45	DALY	0.46	5.7 million per round (mebendazole=22%, measele=57% and vitamin A=21%)		0	0	51.75	https://doi.org/10.1093/heapol/czs129	Child Health Week in Zambia: costs, efficiency, coverage and a reassessment of need
310	Nutrition	Nutrition: Adolescent (10 - 19 years)	Promote physical exercise and healthy eating in	Belgium	2011	EUR	740	961.039	QALY		8579	11.6	0.03	0.015	1076.36	https://doi.org/10.1186/1471-2458-14-856	Cost-effectiveness of health promotion targeting physical activity and healthy eating in mental health care
314	Nutrition	Nutrition: Adolescent (10 - 19 years)	Management of acute malnutrition in adolscents	Germany	2009	EUR	764	1091.43	QALY		561	0.731	0	0	1276.97	https://doi.org/10.1038/ejcn.2011.31	Cost-effectiveness of a 3-month intervention with oral nutritional supplements in disease-related malnutrition: a randomised controlled pilot study
321	Nutrition	Nutrition: Productive work force (19-65 yrs): Communicable and NCD	Promote salt, alochol, cigarete, chat and sugar restrictions	Sub-S Afica	2017	Int$	161	161	DALY				0.03	0.03	165.83	https://doi.org/10.1136/bmj.i6699	Cost effectiveness of a government supported policy strategy to decrease sodium intake: global analysis across 183 nations
326	Nutrition	Nutrition: Productive work force (19-65 yrs): Communicable and NCD	Promote nutrition education for improve nutrition behaviour and practices	Ireland	2016	EUR	3233.33	3553.11	QALY	48.55	97	0.03	0	0	3730.77	https://dx.doi.org/10.1136%2Fbmjopen-2017-019182	Cost-effectiveness of a complex workplace dietary intervention: an economic evaluation of the Food Choice at Work study
327	Nutrition	Nutrition: Productive work force (19-65 yrs): Communicable and NCD	promote nutrition education, healthy eating and Exercises at industry parks, system level cost	Ireland	2016	EUR	980	1076.92	QALY	7.31	49	0.05	0	0	1130.77	https://dx.doi.org/10.1136%2Fbmjopen-2017-019182	Cost-effectiveness of a complex workplace dietary intervention: an economic evaluation of the Food Choice at Work study
330	Nutrition	Nutrition: Elderly (>65 yrs)	Nutrition assessment, couseling and support to elderly people	USA	2015	USD	2021	2021	QALY	283		0.14	0	0	2142.26	https://doi.org/10.1007/s40258-016-0269-7	The Cost-Effectiveness of Oral Nutrition Supplementation for Malnourished Older Hospital Patients
331	Nutrition	Nutrition: Elderly (>65 yrs)	Promote healthy eating and exercise to prevent obesity/reduce risk of NCDs	USA	2013	USD	1443	1443	QALY		50474		0	0	1558.44	https://dx.doi.org/10.3390%2Fijerph14050545	Cost-Effectiveness of a Community Exercise and Nutrition Program for Older Adults: Texercise Select
332	Nutrition	Nutrition: Elderly (>65 yrs)	Community care and support for the elderly, oral nutritional supplements in older malnourished care home residents	UK	2016	UK £	1692.73	2285.51	QALY		186.2	0.11	0	0	2399.79	https://doi.org/10.1016/j.clnu.2017.02.008	Cost-effectiveness of oral nutritional supplements in older malnourished care home residents
333	Nutrition	Nutrition: Elderly (>65 yrs)	Extended nutritional intervention in older hospitalized patients	Australia	2016	AUD	72759	54087.3	QALY		12078	0.166	0	0	56791.7	https://dx.doi.org/10.1186%2Fs12877-018-0736-0	Economic evaluation of an extended nutritional intervention in older Australian hospitalized patients: a randomized controlled trial
398	HIV/AIDS	HIV/AIDS: prevention	Targeted BCC for the most at risk population and vulnerable groups	Afri-E region	2000	Int$	4	4	DALY		40 million/year	9.2 million/year	0	0	5.84	https://doi.org/10.1136/bmj.38643.368692.68	Cost effectiveness analysis of strategies to combat HIV/AIDS in developing countries
399	HIV/AIDS	HIV/AIDS: prevention	HIV/AIDS BCC for the general populations	Afri-E region	2000	Int$	3	3	DALY		16 million/year	4.5 million/year			4.38	https://doi.org/10.1136/bmj.38643.368692.68	Cost effectiveness analysis of strategies to combat HIV/AIDS in developing countries
400	HIV/AIDS	HIV/AIDS: prevention	Condom distribution for the most at risk population and vulnerable groups	Sub-S Afica	2001	USD	82	82	DALY				0.03	0.03	116.44	https://www.who.int/surgery/challenges/disease-control-priorities.pdf	Disease Control Priorities in Developing Countries
401	HIV/AIDS	HIV/AIDS: prevention	Prevention and treatment of STI in the context of HIV prevention	Afri-E region	2000	Int$	4	4	DALY		63	17.5	0	0	5.84	https://doi.org/10.1136/bmj.38643.368692.68	Cost effectiveness analysis of strategies to combat HIV/AIDS in developing countries
403	HIV/AIDS	HIV/AIDS: prevention	Targeted quality assured HIV testing and counselling services: VCT	Afri-E region	2000	Int$	5	5	DALY		406	82	0	0	7.3	https://doi.org/10.1136/bmj.38643.368692.68	Cost effectiveness analysis of strategies to combat HIV/AIDS in developing countries
404	HIV/AIDS	HIV/AIDS: prevention	Targeted quality assured HIV testing and counselling services: PITC	Thailland	2007	THB	159.468	159.468	QALY		3320	20.8192	0.03	0.03	192.957	https://www.researchgate.net/publication/228346945_Provider-initiated_HIV_counseling_and_testing_of_out_patients_at_community_hospitals_in_Thailand_An_economic_evaluation_using_the_Markov_model	Provider-initiated HIV counseling and testing of out patients at community hospitals in Thailand: An economic evaluation using the Markov model
406	HIV/AIDS	HIV/AIDS: prevention	Voluntary medical male circumcisions	Kenya	2017	USD	141	141	DALY	108		(5 years)60167			145.23	https://doi.org/10.1186/s12981-018-0207-x	Cost and cost-effectiveness of voluntary medical male circumcision in street-connected youth: findings from an education-based pilot intervention in Eldoret, Kenya.
407	HIV/AIDS	HIV/AIDS: prevention	Post exposure prophylaxis (PEP) for occupational exposure and sexual assault victims	France	2002	EUR	88692	112268	QALY		5717075	64.46	0.03	0.03	157176	https://doi.org/10.1097/01.aids.0000242822.74624.5f	Cost-effectiveness of HIV post-exposure prophylaxis in France
408	HIV/AIDS	HIV/AIDS: prevention	Pre-Exposure prophylaxis (PrEP) for FSWs and sero-discodant HIV negative partner	Southe Africa	2010	USD	2700	2700	LYG	0.32/dose			0.03	0.03	3105	https://doi.org/10.1093/cid/cis225	The Cost-effectiveness of Pre-Exposure Prophylaxis for HIV Infection in South African Women
416	HIV/AIDS	HIV/AIDS: care and treatment	Management of opportunistic infections associated with HIV/AIDS	Uganda	2016	USD	43.04	43.04	DALY	1.52	10.76	0.25			45.192	http://login.research4life.org/tacsgr1doi_org/10.1186/s12879-017-2325-9	Cost-effectiveness of CRAG-LFA screening for cryptococcal meningitis among people living with HIV in Uganda
417	HIV/AIDS	HIV/AIDS: care and treatment	Nutrition supplements in first 6 months for HIV/AIDS cases	Zambia	2010	USD	76.1644	76.1644	DALY		556/year	7.3	0.03	0.03	87.589	https://doi.org/10.1186/1478-7547-12-10	Estimating the cost-effectiveness of nutritionsupplementation for malnourished, HIV-infectedadults starting antiretroviral therapy in aresource-constrained setting
418	HIV/AIDS	HIV/AIDS: care and treatment	Collaborative HIV/AIDS and TB interventions screening, community screening every six month and admiister IPT and initiation of ART	South Africa	2015	USD	178	178	LYG		341250000	1915000	0.03	0.03	188.68	https://dx.doi.org/10.1371%2Fjournal.pone.0165614	Cost-Effectiveness of Community-Based TB/HIV Screening and Linkage to Care in Rural South Africa
419	HIV/AIDS	HIV/AIDS: care and treatment	Screen HIV+ cases for TB	Ethiopia	2014	USD	5	5	DALY						8	https://doi.org/10.1093/ofid/ofx269	Cost-effectiveness of WHO-Recommended Algorithms for TB Case Finding at Ethiopian HIV Clinics
420	HIV/AIDS	HIV/AIDS: care and treatment	ART for TB HIV+ patients	Nigeria	2014	USD	2018	2018	QALY		1372	0.68	0	0	2139.08	https://doi.org/10.12688/f1000research.10620.1	Cost-effectiveness of early versus delayed antiretroviral therapy in tuberculosis patients infected with HIV in sub-Saharan Africa
421	HIV/AIDS	HIV/AIDS: care and treatment	HIV prevention for TB patients	India	2008	USD	730	730	LYG				0.03	0.03	854.1	https://dx.doi.org/10.1371%2Fjournal.pone.0012747	Cost-Effectiveness of HIV Testing Referral Strategies among Tuberculosis Patients in India
422	STI	STI: prevention	BCC on safer sexual behaviour	LMIC	2012	USD	1180	1180	DALY				0	0	1298	https://dx.doi.org/10.1371%2Fjournal.pone.0182951	Ranking 93 health interventions for low- and middle-income countries by cost-effectiveness
423	STI	STI: prevention	Partner notification and treatment	USA	2013	USD	4490.24	4490.24	DALY		37269	8.3	0	0	4849.46	10.2105/AJPH.2014.302434	A Low-Cost Partner Notification Strategy for the Control of Sexually Transmitted Diseases: A Case Study From Louisiana.
424	STI	STI: prevention	Provision of condoms to key and priority populations	Developing countries	1998	USD	12.6	12.6	DALY				0	0	19.656	https://www.who.int/surgery/challenges/disease-control-priorities.pdf	Disease Control Priorities in Developing Countries
426	STI	STI: prevention	Provide Human Papilloma Virus (HPV) vaccination	Mexico	2007	Peso	84008	7687.27	DALY						9301.6	https://www.ncbi.nlm.nih.gov/pubmed/18372991	[Generalized cost-effectiveness of preventive interventions against cervical cancer in Mexican women: results of a Markov model from the public sector perspective].
427	STI	STI: prevention	Hepatitis B Virus Vaccination	Gambia	2002	USD	47	47	DALY	42.8	182000	291385	0.03	0.03	65.8	https://www.ncbi.nlm.nih.gov/pmc/articles/PMC2636252/	Economic evaluation of hepatitis B vaccination in low-income countries: using cost-effectiveness affordability curves
428	STI	STI: treatment	Syndromic case management	Honduras	2002	USD	28306	28306	DALY	48.97			0	0	39628.4	https://www.who.int/surgery/challenges/disease-control-priorities.pdf	Disease Control Priorities in Developing Countries
429	STI	STI: treatment	Treatment of STI to prevent HIV	Tanzania	1993	USD	10.33	10.33	DALY		59 060		0.03	0.03	18.2841	https://doi.org/10.1016/S0140-6736(97)08222-6	Cost-effectiveness of improved treatment services for sexually transmitted diseases in preventing HIV-1 infection in Mwanza Region, Tanzania
430	STI	STI: treatment	Provide STI clinical services and outreach to female sex workers and their male clients	Tanzania	1993	USD	10.33	10.33	DALY	10.15	59060				18.2841	https://doi: 10.1016/S0140-6736(97)08222-6.	Cost-effectiveness of improved treatment services for sexually transmitted diseases in preventing HIV-1 infection in Mwanza Region, Tanzania.
432	STI	STI: treatment	Adolescent friendly STI services (provision of condom, STI screening and treatment) with in schools or health facilities	Malawi	2016	USD	47588.5	47588.5	DALY		10755000	226			49967.9	http://dx.doi.org/10.1136/bmjgh-2017-000607	Supporting the development of a health benefits package in Malawi
443	Leprosy	Leprosy: Elimination	Reconstructive surgery for leprosy	developing countries	2006	USD	110	110	DALY				0.03	0.03	137.5	https://dx.doi.org/10.1371%2Fjournal.pone.0004548	Cost-Effectiveness of Interventions to Prevent Disability in Leprosy: A Systematic Review
444	Leprosy	Leprosy: Elimination	Footwear and self-care education for leprosy	developing countries	2006	USD	75	75	DALY				0.03	0.03	93.75	https://dx.doi.org/10.1371%2Fjournal.pone.0004548	Cost-Effectiveness of Interventions to Prevent Disability in Leprosy: A Systematic Review
445	Leprosy	Leprosy: Elimination	Chemoprophylaxis for contacts of leprosy cases, for ulcer	developing countries	2006	USD	7	7	DALY				0.03	0.03	8.75	https://dx.doi.org/10.1371%2Fjournal.pone.0004548	Cost-Effectiveness of Interventions to Prevent Disability in Leprosy: A Systematic Review
446	Leprosy	Leprosy: Elimination	Detection and management of disability due to leprasy	developing countries	2006	USD	44.1	44.1	DALY				0.03	0.03	55.125	https://dx.doi.org/10.1371%2Fjournal.pone.0004548	Cost-Effectiveness of Interventions to Prevent Disability in Leprosy: A Systematic Review
451	Malaria	Malaria: Prevention	Other vector control: Larviciding	Tanzania	2012	USD	312.4	312.4	DALY		5111234	16363	0.03	0.03	343.64	https://dx.doi.org/10.1186%2F1475-2875-13-477	Cost-effectiveness of larviciding for urban malaria control in Tanzania
452	Malaria	Malaria: Prevention	Other vector control: drainage of breeding swampy and marshy sites/irrigation canals	Zambia	1995	USD	524	524	DALY		1663424	3172	0.03	0	875.08	https://doi.org/10.1046/j.1365-3156.2001.00769.x	Efficacy and cost‐effectiveness of environmental management for malaria control
454	Malaria	Malaria: Prevention	Active surveillance of cases, School-based intermittent screen and treat	Kenya	2012	USD	48	48	DALY	6.32	163310	3400	0	0	52.8	https://dx.doi.org/10.1371%2Fjournal.pone.0107700	Modeling the Cost Effectiveness of Malaria Control Interventions in the Highlands of Western Kenya
455	Malaria	Malaria: case management	Detection [RDT] and treatment of uncomplicated malaria	Uganda	2010	USD	94.28	94.28	LYG	21.6			0	0	108.422	https://dx.doi.org/10.1377%2Fhlthaff.2015.0095	Simulations Show Diagnostic Testing For Malaria In Young African Children Can Be Cost Saving Or Cost-Effective
456	Malaria	Malaria: case management	Detection [Microscopy] and treatment of uncomplicated malaria with Artemether-Lumefantrine	Kenya	2013	USD	33	33	DALY	7.85		0.24	0.03	0	35.64	https://dx.doi.org/10.1371%2Fjournal.pone.0095681	Dihydroartemisinin-Piperaquine vs. Artemether-Lumefantrine for First-Line Treatment of Uncomplicated Malaria in African Children: A Cost-Effectiveness Analysis
457	Malaria	Malaria: case management	Detection [RDT] and treatment of severe malaria	Kenya	2015	USD	7.05	7.05	DALY		88961	12610	0.03	0.08	7.473	https://doi.org/10.1186/s12962-017-0076-5	Cost effectiveness of pre-referral antimalarial treatment in severe malaria among children in sub-Saharan Africa
458	Malaria	Malaria: case management	Detection [Microscopy] and treatment of severe malaria, Artesunate Vs quinine	SSA	2009	USD	28.913	28.913	DALY	66.5		2.3	0.03	0.03	33.8283	https://www.ncbi.nlm.nih.gov/pubmed/21734764	Cost-effectiveness of parenteral artesunate for treating children with severe malaria in sub-Saharan Africa
459	Malaria	Malaria: case management	G6PD testing and radical cure tratment for vivax	Myanmar	2014	USD	1118	1118	DALY		38	0.034	0	0	1185.08	https://doi.org/10.1371/journal.pntd.0005602	Using G6PD tests to enable the safe treatment of Plasmodium vivax infections with primaquine on the Thailand-Myanmar border: A cost-effectiveness analysis
461	NTDs: prevention, control, and treatment	NTD: Lymphatic filariasis elimination	Mass drug administration for lymphatic filariasis	LF endemic countries	2012	USD	71.5	71.5	DALY				0.03	0.03	78.65	http://dx.doi.org/10.1136/bmjgh-2015-000021	Modelling the health impact and cost-effectiveness of lymphatic filariasis eradication under varying levels of mass drug administration scale-up and geographic coverage
462	NTDs: prevention, control, and treatment	NTD: Lymphatic filariasis elimination	Vector control using IRS, house screening, LLITN, larvicides, and environmental management	South Asia	2001	USD	160	160	DALY				0.03	0.03	227.2	https://www.who.int/surgery/challenges/disease-control-priorities.pdf	Disease Control Priorities in Developing Countries
463	NTDs: prevention, control, and treatment	NTD: Lymphatic filariasis elimination	Screening and management of scrotal swelling (hydrocelectomy)	Global	2014	USD	66	66	DALY				0.03	0.03	69.96	https://doi.org/10.1186/s13071-018-2616-z	Economic evaluations of lymphatic filariasis interventions: a systematic review and research needs
465	NTDs: prevention, control, and treatment	NTD: Lymphatic filariasis elimination	Management of acute attack dermato-lymphangioadenitis with appropriate antibiotics	South Asia	2001	USD	22	22	DALY				0.03	0.03	31.24	https://www.who.int/surgery/challenges/disease-control-priorities.pdf	Disease Control Priorities in Developing Countries
467	NTDs: prevention, control, and treatment	NTD: Onchocerciasis elimination	Mass drug administration	Global	2001	USD	37	37	DALY				0.03	0.03	52.54	https://www.who.int/surgery/challenges/disease-control-priorities.pdf	Disease Control Priorities in Developing Countries
469	NTDs: prevention, control, and treatment	NTD: Onchocerciasis elimination	Treatment with Ivermectin	Global	1998	USD	37	37	DALY						57	https://doi.org/10.1111/dewb.12016	Disease Control Priorities for Neglected Tropical Diseases: Lessons from Priority Ranking Based on the Quality of Evidence, Cost Effectiveness, Severity of Disease, Catastrophic Health Expenditures, and Loss of Productivity
471	NTDs: prevention, control, and treatment	NTD: Trachoma elimination	Early diagnosis and treatment active trachoma	Zimbabwe	1998	Z$	154	154	DALY		2.7 million		0.03	0.03	240	10.1186/1478-7547-6-14	Setting priorities for the health care sector in Zimbabwe using cost-effectiveness analysis and estimates of the burden of disease
472	NTDs: prevention, control, and treatment	NTD: Trachoma elimination	Screening and diagnosis of TT cases (TT surgery)	Global	2004	USD	13 to 78	45.5	DALY			11 million			60.515	https://doi.org/10.1080/09286580590932761	Cost-effectiveness of trachoma control in seven world regions
477	NTDs: prevention, control, and treatment	NTD: Schistosomiasis control	Case management using praziquantel, mass drug administration	Malawi	2016	USD	3.33333	3.33333	DALY		10000	3000			3.5	http://dx.doi.org/10.1136/bmjgh-2017-000607	Supporting the development of a health benefits package in Malawi
483	NTDs: prevention, control, and treatment	NTD: Scabies control	Case management of scabies using scabicides (Perimethrin, BBL, Ivermectin Sulphur)	Zimbabwe	1998	Z$	1074	1074	DALY				0.03	0.03	1675	10.1186/1478-7547-6-14	Setting priorities for the health care sector in Zimbabwe using cost-effectiveness analysis and estimates of the burden of disease
484	NTDs: prevention, control, and treatment	NTD: Leishmaniasis control	Early diagnosis and management of VL (Rapid test, DAT test, Splenic Aspirate, Lymph node aspirate)	Sudan	1990	USD	18.4	18.4	DALY	394					36.432	https://doi.org/10.1093/heapol/14.1.70	Cost-Effectiveness Analysis of Humanitarian Relief Interventions: Visceral Leishmaniasis Treatment in the Sudan
486	NTDs: prevention, control, and treatment	NTD: Guinea Worm Disease cases control	Management of Guinea Worm disease	Global	2015	USD	222	222	DALY	533 to16,6951/case per year			0.03	0.03	235.32	https://doi.org/10.1371/journal.pntd.0005922	The cost-effectiveness of an eradication programme in the end game: Evidence from guinea worm disease
520	NCDs: ALL	All NCDs: BCC and policy interventions	Provide brief psychosocial intervention for persons with hazardous and harmful alcohol use	UK	2011	UK £	53905	86366.7	QALY		10242	0.19	0.035	0.035	96730.7	https://dx.doi.org/10.1186%2Fs12888-017-1570-1	Randomised controlled trial to improve health and reduce substance use in established psychosis (IMPaCT): cost-effectiveness of integrated psychosocial health promotion
528	Cancer	All cancers	Basic palliative care for cancer at home, community and health facility based	Costa rica	2009	USD	25078	25078	DALY		4078147	163	0.03	0.03	29341.3	https://dx.doi.org/10.1371%2Fjournal.pone.0095836	Cost-Effectiveness of Breast Cancer Control Strategies in Central America: The Cases of Costa Rica and Mexico
529	Cancer	All cancers	Awareness raising on risk factors of cancers, Media awareness Plus treatment ofstage four breast cancer	Ghana	2009	USD	1364	1364	DALY		12920252	9473	0.03	0.03	1595.88	https://doi.org/10.1111/j.1365-3156.2012.03021.x	Costs, effects and cost‐effectiveness of breast cancer control in Ghana
530	Cancer	All cancers	Early detection/screening of most common cancers, Biennial clinical breast examination (CBE) screening (40–69) + treatment of stage I to IV	Ghana	2009	USD	1299	1299	DALY		16341016	12560	0.03	0.03	1519.83	https://doi.org/10.1111/j.1365-3156.2012.03021.x	Costs, effects and cost‐effectiveness of breast cancer control in Ghana
558	Cancer	Ovarian Cancer	Diagnosis and Management of Ovarian Cancer (Surgery), primary debulking surgery	USA	2010	USD	17846	17846	QALY		31945	1.79	0.03	0.03	20522.9	https://doi.org/10.2147/CEOR.S91844	Cost-effectiveness of primary debulking surgery when compared to neoadjuvant chemotherapy in the management of stage IIIC and IV epithelial ovarian cancer
569	Cancer	Esophageal cancer	Diagnosis with endoscopy, biopsy/pathology	USA	2009	USD	53.1	53.1	QALY	960.7		18.0839	0.03	0.03	62.127	https://doi.org/10.1016/j.gie.2011.05.001	Endoscopy for upper GI cancer screening in the general population: a cost-utility analysis
570	Cancer	Esophageal cancer	Treatment of esphagian cancer (chemotherapy/surgery/radiotherapy)	Canada	2012	CAD	73663	73709.8	QALY		45892	0.623	0	0	81080.8	https://doi.org/10.1245/s10434-013-3103-6	Cost-Effectiveness of Minimally Invasive Versus Open Esophagectomy for Esophageal Cancer
571	Cancer	Lip and oral cancer	diagnosis of Lip and oral cancer	Netherlands	2015	EUR	4.79	5.26374	QALY		17.159	3.58	0.04	0.015	5.57956	https://doi.org/10.1016/j.oraloncology.2015.11.011	Cost-utility of sentinel lymph node biopsy in cT1-T2N0 oral cancer
573	Cancer	Lip and oral cancer	Treatment with Chemo/hormonal therapy	Taiwan	2010	USD	262	262	QALY				0.03	0.03	301.3	https://doi.org/10.1016/j.jfma.2016.04.002	Cost effectiveness of cancer treatment in Taiwan
574	Cancer	Nasopharynx cancer	Nasopharynx cancer: diagnosis using MRI and Positron Emission Tomography	China	2007	USD	52	52	QALY		900	17.35	0	0	62.92	https://doi.org/10.1016/j.acra.2008.06.012	The cost-utility analysis of 18-fluoro-2-deoxyglucose positron emission tomography in the diagnosis of recurrent nasopharyngeal carcinoma
575	Cancer	Nasopharynx cancer	Nasopharynx cancer treatment: radiotherapy+chemothrapy,	Taiwan	2010	USD	378	378	QALY				0.03	0.03	434.7	https://doi.org/10.1016/j.jfma.2016.04.002	Cost effectiveness of cancer treatment in Taiwan
576	Cancer	Liver cancer (hepatoma)	Diagnosis: Blood tests, ultrasound/fine needle aspiration, pathology,annual surveillance for hepatocellular carcinoma in cirrhotic patients	Italy	2010	EUR	268.19	357.587	QALY		16384	61.09	0	0.03	411.225	http://dx.doi.org/10.1016/j.jhep.2011.11.022	Cost-effectiveness of semi-annual surveillance for hepatocellular carcinoma in cirrhotic patients of the Italian Liver Cancer population
577	Cancer	Liver cancer (hepatoma)	Treatment of hepatitis C, all eligible patients receiving conventional combination therapy after stabilising on methadone maintenance therapy in 1000 IDUs	Newzealand	2000	NZ$	12527	5691.12	QALY	LYS	38541276	3077	0.03	0.03	8309.03	https://doi.org/10.1080/09595230412331289419	What is the cost-effectiveness of hepatitis C treatment for injecting drug users on methadone maintenance in New Zealand?
578	Cancer	Liver cancer (hepatoma)	Biopsy, surgery, chemotherapy , Transarterial Radioembolization versus Sorafenib	Italy	2015	EUR	26376.1	28984.7	QALY		31071	1.178	0.035	0.035	30723.8	https://doi.org/10.1016/j.jval.2016.09.2397	Real-World Data for the Evaluation of Transarterial Radioembolization versus Sorafenib in Hepatocellular Carcinoma: A Cost-Effectiveness Analysis
579	Cancer	Liver cancer (hepatoma)	Treat late stage liver cancer, liver transplant with one year follow up	Finland	2010	EUR	158400	211200	QALY		141768	0.895	0.03	0.03	242880	https://doi.org/10.1002/lt.22388	Cost of a quality‐adjusted life year in liver transplantation: The influence of the indication and the model for end‐stage liver disease score
580	Cancer	Liver cancer (hepatoma)	Viral Hepatitis Surveillance	UK	2010	EUR	23.93	31.9067	QALY		425	17.762	0.035	0.035	36.6927	https://doi.org/10.1111/jvh.12190	Assessing the cost-effectiveness of finding cases of hepatitis C infection in UK migrant populations and the value of further research
581	Cancer	Liver cancer (hepatoma)	Screening blood transfusion for hepatitis B and C, HIV combo + HCV combo + HBsAg	Ghana	2006	USD	608	608	DALY		20689	34.0249	0.03	0.03	760	http://dx.doi.org/10.1111/j.1537-2995.2009.02351.x	Web interface-supported transmission risk assessment and cost-effectiveness analysis of postdonation screening: a global model applied to Ghana, Thailand, and the Netherlands
582	Cancer	Liver cancer (hepatoma)	Hepatitis B vaccination	China	2008	USD	120	120	QALY		35650000	297147	0.03	0.03	140.4	https://dx.doi.org/10.1002%2Fhep.23310	Cost-Effectiveness of Nationwide Hepatitis B Catch-up Vaccination Among Children and Adolescents in China
583	Cancer	Liver cancer (hepatoma)	Vaccination of health care workers	China	2008	USD	120	120	QALY		35650000	297147	0.03	0.03	140.4	https://dx.doi.org/10.1002%2Fhep.23310	Cost-Effectiveness of Nationwide Hepatitis B Catch-up Vaccination Among Children and Adolescents in China
584	Cancer	Liver cancer (hepatoma)	Diagnosis and Treatment of HBV	Gambia	2013	USD	10.44	10.44	DALY	44·08	44·08 per person per year	4.22 per person	0.03	0.03	11.2752	https://doi.org/10.1016/S2214-109X(16)30101-2	Cost-effectiveness of community-based screening and treatment for chronic hepatitis B in The Gambia: an economic modelling analysis
585	Cancer	Liver cancer (hepatoma)	Diagnosis and Treatment of HCV, community diagnosis and treatment in 1000 population	UK	2004	UK £	448.8	821.707	QALY		737798	1644	0.035	0.035	1092.87	http://dx.doi.org/10.1111/j.1365-2893.2008.01008.x	The cost-effectiveness of screening and treatment for hepatitis C in prisons in England and Wales: a cost-utility analysis
586	Cancer	Liver cancer (hepatoma)	Treatment of Intrahepatic Cholangiocarcinoma, Hepatic recection for ICC greater than 6 cm VS initial systemic chemotherapy	USA	2013	USD	2108	2108	QALY		41532	19.7	0.03	0.03	2276.64	https://doi.org/10.1007/s00268-015-3150-1	Liver Resection for Advanced Intrahepatic Cholangiocarcinoma: A Cost-Utility Analysis
587	Cancer	Prostate cancer	Diagnosis of prostate cancer: PSA, blood tests, rectal examination, PSA Screening at age 55–59 y at 2-y intervals	USA	2008	USD	2611	2611	QALY	40	94000	36	3.5	3.5	3054.87	https://dx.doi.org/10.1093%2Fjnci%2Fdju366	Cost-effectiveness of Prostate Cancer Screening: A Simulation Study Based on ERSPC Data
588	Cancer	Prostate cancer	Treatment of prostate cancer: surgery, chemotherapy, radiotherapy , Stereotactic Body Radiation Therapy Versus Intensity-Modulated Radiation Therapy	USA	2010	USD	2804	2804	QALY	22152	7.9		0.03	0.03	3224.6	https://dx.doi.org/10.1200%2FJOP.2012.000548	Cost-Effectiveness Analysis of Stereotactic Body Radiation Therapy Versus Intensity-Modulated Radiation Therapy: An Emerging Initial Radiation Treatment Option for Organ-Confined Prostate Cancer
589	Cancer	Hodgkin lymphoma	treatment of Hodgkin lymphoma cancer, brentuximab vedotin VS chemetherapy	Scotland	2013	UK £	16311.6	25500.4	QALY		88572	5.43	0.035	0.035	27540.4	https://doi.org/10.1080/13696998.2016.1219358	Brentuximab vedotin in relapsed/refractory Hodgkin lymphoma post-autologous stem cell transplant: a cost-effectiveness analysis in Scotland
590	Cancer	Childhood cancers	Diagnosis and treatment of childhood leukemias, Childhood Cancer Treatment in Sub-Saharan Africa	Ghana	2016	USD	1034	1034	DALY		1662771		0.03	0.03	1085.7	http://ascopubs.org/doi/full/10.1200/JGO.17.00243	Evidence From Ghana Indicates That Childhood Cancer Treatment in Sub-Saharan Africa Is Very Cost Effective: A Report From the Childhood Cancer 2030 Network
591	Cancer	Childhood cancers	Treatment of Non Hodgkin's Lymphomas, treatment with Cyclophosphamide, doxorubicin, vincristine, and prednisone (CHOP)	Finland	2008	EUR	12708	17650	QALY		49562	3.9	0.03	0.03	20650.5	http://dx.doi.org/10.1093/annonc/mdq582	Treatment of follicular non-Hodgkin's lymphoma with or without rituximab: cost effectiveness and value of information based on a 5-year follow-up
592	Cancer	Childhood cancers	Diagnosis of Wilm's Tumor in children with Beckwith‐Wiedemann syndromes	USA	2001	USD	9642	9642	LYG				0.03	0.03	13691.6	http://login.research4life.org/tacsgr1doi_org/10.1002/mpo.1209	Screening for Wilms tumor and hepatoblastoma in children with Beckwith‐Wiedemann syndromes: A cost‐effective model
596	Cardiovascular disease	Hypertension	Targeted screening for hypertension, 140/90 mm Hg compared to 160/95 mm Hg for initiation of drug	South Africa	2001	USD	86.03	86.03	QALY		6735 million over 10 years in 10 million adults	78.279 million over 10 years	0.03	0.03	122.163	https://doi.org/10.1161/CIRCULATIONAHA.105.535922	Cost-Effectiveness Analysis of Hypertension Guidelines in South Africa
597	Cardiovascular disease	Hypertension	Management of Hypertension (pharmacologic and life style modifications), management through community health workers	South Africa	2012	USD	152.05	152.05	DALY	8	32497		0	0	167.255	http://login.research4life.org/tacsgr1doi_org/10.1186/1471-2458-14-240	Hypertension education and adherence in South Africa: a cost-effectiveness analysis of community health workers
598	Cardiovascular disease	Hypertension	Healthy Life Style Counselling for management of hypertension, combined home health education (HHE) plus trained general practitioner (GP)	Pakistan	2007	USD	115	115	DALY	3.99 per year			0.03	0.03	139.15	https://doi.org/10.1161/CIRCULATIONAHA.111.039990	Cost-Effectiveness of Community-Based Strategies for Blood Pressure Control in a Low-Income Developing Country
599	Cardiovascular disease	Hypertension	Management of hypertensive crisis	USA	2016	USD	16173	16173	QALY		155261	9.6	0.03	0.03	16981.7	https://doi.org/10.1001/jamacardio.2016.3517	Cost-effectiveness of Intensive Blood Pressure Management
601	Cardiovascular disease	Ischemic heart disease, stroke, and peripheral artery diseases	Follow-up care for those at low to moderate risk of CVD , , Aspirin	UK	2003	EUR	420	531.646	QALY		3447	8.21	0.03	0.03	728.354	https://doi.org/10.2165/00019053-200624020-00005	A multi-country economic evaluation of low-dose aspirin in the primary prevention of cardiovascular disease
602	Cardiovascular disease	Ischemic heart disease, stroke, and peripheral artery diseases	Treatment for those with high absolute risk of CVD (>35%) with combination of drugs,	Ethiopia	2012	USD	67	67	DALY		7.18 million	107687	0.03	0.03	73.7	https://dx.doi.org/10.1186%2Fs12962-016-0059-y	Prevention and treatment of cardiovascular disease in Ethiopia: a cost-effectiveness analysis
603	Cardiovascular disease	Ischemic heart disease, stroke, and peripheral artery diseases	Treatment for those with high blood pressure but low absolute risk of CVD, CVD >15% compared to CVD>20%	South Africa	2001	USD	81.13	81.13	QALY		6351 million over 10 years in 10 million adults	78.284 million over 10 years	0.03	0.03	115.205	https://doi.org/10.1161/CIRCULATIONAHA.105.535922	Cost-Effectiveness Analysis of Hypertension Guidelines in South Africa
604	Cardiovascular disease	Ischemic heart disease, stroke, and peripheral artery diseases	Treatment for those with absolute risk of CVD 20-30%, CVD >20% compared to CVD >30%	South Africa	2001	USD	78.07	78.07	QALY		6110 million over 10 years in 10 million adults	78.262 million over 10 years	0.03	0.03	110.859	https://doi.org/10.1161/CIRCULATIONAHA.105.535922	Cost-Effectiveness Analysis of Hypertension Guidelines in South Africa
605	Cardiovascular disease	Ischemic heart disease, stroke, and peripheral artery diseases	Treatment for those with high absolute risk of CVD (>30%), compared to CVD >40%	South Africa	2001	USD	75.1	75.1	QALY		5874 million over 10 years in 10 million adults	78.214 million over 10 years	0.03	0.03	106.642	https://doi.org/10.1161/CIRCULATIONAHA.105.535922	Cost-Effectiveness Analysis of Hypertension Guidelines in South Africa
606	Cardiovascular disease	Ischemic heart disease, stroke, and peripheral artery diseases	Treatment adherence counselling, Statewide Campaign to Promote Aspirin Use for Primary Prevention of Cardiovascular Disease	USA	2012	USD	684	684	QALY		11385	16.65	0.03	0.03	752.4	https://doi.org/10.1161/JAHA.115.002321	Cost-Effectiveness of a Statewide Campaign to Promote Aspirin Use for Primary Prevention of Cardiovascular Disease
607	Cardiovascular disease	Ischemic heart disease, stroke, and peripheral artery diseases	Palliative care to ischemic heart disease, stroke, PAD with amputation, Cholesterol lowering treatment for total chol. >6.2 mmol/l	Ethiopia	2012	USD	533	533	DALY		4670000	8768	0.03	0.03	586.3	https://resource-allocation.biomedcentral.com/articles/10.1186/s12962-016-0059-y	Prevention and treatment of cardiovascular disease in Ethiopia: A cost-effectiveness analysis
608	Cardiovascular disease	Acute myocardial infarction (AMI)	Treatment of new cases of acute myocardial infarction (AMI) with aspirin	Ethiopia	2012	USD	2200	2200	DALY		2.38 million	990	0.03	0.03	2420	https://dx.doi.org/10.1186%2Fs12962-016-0059-y	Prevention and treatment of cardiovascular disease in Ethiopia: a cost-effectiveness analysis
609	Cardiovascular disease	Acute myocardial infarction (AMI)	Conventional cardiac Troponin (cTnT) assay for the diagnosis of AMI	Netherlands	2012	EUR	9122	12002.6	QALY		15115.6	1.657	0.03	0.03	13202.9	https://dx.doi.org/10.1186%2F1471-2261-14-77	High-sensitive Troponin T assay for the diagnosis of acute myocardial infarction: an economic evaluation
610	Cardiovascular disease	Acute myocardial infarction (AMI)	Management of acute coronary syndrome	Ethiopia	2012	USD	4057	4057	DALY		2.38 million	586	0.03	0.03	4462.7	https://dx.doi.org/10.1186%2Fs12962-016-0059-y	Prevention and treatment of cardiovascular disease in Ethiopia: a cost-effectiveness analysis
611	Cardiovascular disease	Acute myocardial infarction (AMI)	Treatment of cases with established ischemic heart disease (IHD)	Ethiopia	2012	USD	7531	7531	DALY		2.37 million	316	0.03	0.03	8284.1	https://dx.doi.org/10.1186%2Fs12962-016-0059-y	Prevention and treatment of cardiovascular disease in Ethiopia: a cost-effectiveness analysis
612	Cardiovascular disease	Acute myocardial infarction (AMI)	Prehospital and emergency care for suspected Acute Myocardial Infarction, Fractional flow reserve (FFR) versus angiography	UK	2014	UK £	9373	15423	QALY		7686	0.82	0.035	0.035	16348.4	https://dx.doi.org/10.1186%2Fs12962-015-0045-9	Fractional flow reserve (FFR) versus angiography in guiding management to optimise outcomes in non-ST segment elevation myocardial infarction (FAMOUS-NSTEMI) developmental trial: cost-effectiveness using a mixed trial- and model-based methods
613	Cardiovascular disease	Acute myocardial infarction (AMI)	Treatment of new cases of MI with primary Percutaneous Coronary Intervention	Ethiopia	2012	USD	3017	3017	DALY		8290000	2747	0.03	0.03	3318.7	https://resource-allocation.biomedcentral.com/articles/10.1186/s12962-016-0059-y	Prevention and treatment of cardiovascular disease in Ethiopia: A cost-effectiveness analysis
614	Cardiovascular disease	Acute myocardial infarction (AMI)	Treatment of cases with MI with Coronary artery bypass graft	Netherlands	2007	EUR	27385	40272.1	QALY		20868	0.762	0.015	0.04	48729.2	http://login.research4life.org/tacsgr0dx_doi_org/10.1136/heartjnl-2015-307578	Cost-effectiveness of percutaneous coronary intervention versus bypass surgery from a Dutch perspective
615	Cardiovascular disease	Acute myocardial infarction (AMI)	Treatment of cases with MI with Percutaneous Coronary Intervention, Prasugrel VS clopidogrel	Spain	2013	EUR	1096	1522.22	QALY		11923	10.883	0.03	0.03	1644	https://doi.org/10.7399/FH.2013.37.4.687	Prasugrel compared to clopidogrel in patients with acute coronary syndrome undergoing percutenaous coronary intervention: a Spanish model-based cost effectiveness analysis
616	Cardiovascular disease	Acute myocardial infarction (AMI)	Care for suspected stroke (CVA), ASA	Ethiopia	2012	USD	2823	2823	DALY		2860000	1013	0.03	0.03	3105.3	https://resource-allocation.biomedcentral.com/articles/10.1186/s12962-016-0059-y	Prevention and treatment of cardiovascular disease in Ethiopia: A cost-effectiveness analysis
617	Cardiovascular disease	Acute myocardial infarction (AMI)	Treatment of acute ischemic stroke with intravenous thrombolytic therapy, Streptokinase	Ethiopia	2012	USD	2408	2408	DALY		2.82 million	1170	0.03	0.03	2648.8	https://dx.doi.org/10.1186%2Fs12962-016-0059-y	Prevention and treatment of cardiovascular disease in Ethiopia: a cost-effectiveness analysis
618	Cardiovascular disease	Acute myocardial infarction (AMI)	Treatment for those with established cerebrovascular disease and post stroke, ACE-inhibitor	Ethiopia	2012	USD	3147	3147	DALY		2870000	912	0.03	0.03	3461.7	https://resource-allocation.biomedcentral.com/articles/10.1186/s12962-016-0059-y	Prevention and treatment of cardiovascular disease in Ethiopia: A cost-effectiveness analysis
620	Cardiovascular disease	Rheumatic heart disease	Treatment of acute suspected bacterial tonsilopharyngitis to prevent rheumatic fever, management of Acute rheumatic fever (ARF) and rheumatic heart disease (RHD) compared to do nothing options	South Africa	2010	USD	150	150	DALY		202,890 over 10 years	5051	0	0	172.5	DOI: 10.1161/CIRCOUTCOMES.111.000032	Rx for those that meet WHO's symptom based clinical decision rule compared to treating all with symptoms
621	Cardiovascular disease	Rheumatic heart disease	Screening of cases with rheumatic heart disease	Australia	2010	AUD	94	86.2259	QALY		1799	19.16	0.035	0.035	99.1598	https://dx.doi.org/10.3111%2F13696998.2015.1006366	Echo-based screening of rheumatic heart disease in children: a cost-effectiveness Markov model
622	Cardiovascular disease	Rheumatic heart disease	Management of Rheumatic Heart Disease complications, management of Acute rheumatic fever (ARF) and rheumatic heart disease (RHD) compared to do nothing options	Cuba	2010	USD	40.1	40.1	DALY		202,890 over 10 years	5051	0	0	46.115	https://doi.org/10.1371/journal.pone.0121363	A Cost-Effectiveness Analysis of a Program to Control Rheumatic Fever and Rheumatic Heart Disease in Pinar del Rio, Cuba
623	Cardiovascular disease	Heart Failure	Medical management of heart failure with diuretics, beta-blockers ACE inhibitors, and mineralocorticoid antagonists	Denmark	2015	DKK	30217	4491.29	QALY		145346	4.81	0.03	0.03	4760.77	http://dx.doi.org/10.1136/heartjnl-2016-310661	Cost-effectiveness of sacubitril/valsartan in the treatment of heart failure with reduced ejection fraction
629	Risparatory diseases	Chronic respiratory disorders	COPD: Smoking cessation	France	2009	EUR			LYG				0.03	0.03	163.942	https://dx.doi.org/10.1371%2Fjournal.pone.0148750	Cost Effectiveness of Free Access to Smoking Cessation Treatment in France Considering the Economic Burden of Smoking-Related Diseases
632	Risparatory diseases	Chronic respiratory disorders	COPD: Ipratropium inhaler	England	2009	UK £	2256	3514.46	QALY		1631	0.723	0	0	4111.92	https://doi.org/10.4104/pcrj.2010.00001	Economic analyses comparing tiotropium with ipratropium or salmeterol in UK patients with COPD
633	Risparatory diseases	Chronic respiratory disorders	COPD: Excacerbation treatment with antibiotics	England	2011	UK £	4215	6753.28	QALY		23100	5.48	3.5	3.5	7563.68	https://doi.org/10.2147/COPD.S29820	Cost-effectiveness of available treatment options for patients suffering from severe COPD in the UK: a fully incremental analysis
635	Risparatory diseases	Chronic respiratory disorders	COPD: Excacerbation treatment with oxygen, pulmonary rehabilitation	France	2015	EUR	17627	19370.3	QALY		14102	0.8	3.5	3.5	20532.5	https://doi.org/10.1371/journal.pone.0156514	Simulation-Based Estimates of the Effectiveness and Cost-Effectiveness of Pulmonary Rehabilitation in Patients with Chronic Obstructive Pulmonary Disease in France
636	Risparatory diseases	Bronchiectasis	Diagnosis, Management including rehabiliation for bronchiectasis (with Antibiotics, rehabilitative, preventive)	New zealand	2013	USD	18907	18907	QALY				0	3.5	20419.6	https://doi.org/10.1016/j.jval.2014.01.007	Long-term air humidification therapy is cost-effective for patients with moderate or severe chronic obstructive pulmonary disease or bronchiectasis
638	Diabetes Melitus	Diabetes melitus treatment	Targeted screening for type 2 diabetes, screening beginning from age 40	developing countries	2007	USD	924.935	924.935	QALY		13180.3	14.25	0.03	0.03	1119.17	https://doi.org/10.1186/1471-2458-13-729	An economic evaluation for prevention of diabetes mellitus in a developing country: a modelling study
639	Diabetes Melitus	Diabetes melitus treatment	Healthy Life Style Counselling for management of diabetes, screening and exercise intervention starting from age 25	developing countries	2007	USD	736.051	736.051	QALY		13234.2	17.98	0.03	0.03	890.622	https://doi.org/10.1186/1471-2458-13-729	An economic evaluation for prevention of diabetes mellitus in a developing country: a modelling study
640	Diabetes Melitus	Diabetes melitus treatment	Comprehensive Management of Type 2 DM, BTT Vs TTT	LMIC	2016	USD	9000	9000	DALY	500 to 1000 per person per year			0.03	0.03	9450	https://doi.org/10.1016/S2213-8587(16)30270-4	Comparative effectiveness and cost-effectiveness of treat-to-target versus benefit-based tailored treatment of type 2 diabetes in low-income and middle-income countries: a modelling analysis
641	Diabetes Melitus	Diabetes melitus treatment	Diagnosis and Comprehensive Management of Type 1 DM	Malawi	2016	USD	57	57	DALY		4304000				59.85	https://gh.bmj.com/content/3/2/e000607	Supporting the development of a health benefits package in Malawi
642	Diabetes Melitus	Diabetes melitus treatment	screening and laser treatment for diabetic retinopathy and macular edema	Malawi	2013	USD	766	766	DALY	209		0.273	0.03	0.03	827.28	https://doi.org/10.1371/journal.pone.0190742	Incremental cost-effectiveness of screening and laser treatment for diabetic retinopathy and macular edema in Malawi
643	Diabetes Melitus	Diabetes melitus treatment	Screening and treatment of people with diabetes type 2 DM	USA	1999	USD	4154	4154	QALY		50774	12.22	0.03	0.03	6355.62	file:///C:/Users/bety/Downloads/joc80630.pdf	The cost-effectiveness of screening for type 2 diabetes
645	Renal diseases	Chronic Kidney Diseases	Hemodialysis for chronic kidney failure, compared to do nothing	Serbia	2008	EUR	34230.7	47542.7	QALY		165334	4.83	0	0.03	55625	http://scindeks-clanci.ceon.rs/data/pdf/0042-8450/2009/0042-84500908639P.pdf	Renal transplantation vs hemodialysis: cost-effectiveness analysis
646	Renal diseases	Chronic Kidney Diseases	Peritoneal dialysis for chronic kidney failure	UK	2013	UK £	45773	71558.3	QALY		96307	2.104	0.035	0.035	77282.9	https://doi.org/10.1007/s40258-014-0108-7	Peritoneal dialysis and in-centre haemodialysis: a cost-utility analysis from a UK payer perspective
647	Renal diseases	Chronic Kidney Diseases	Screening for chronic kidney disaease in high risk groups, 2 year interval Microalbuminuria Screening screening beginning at age 50 years for 1 million individduals	USA	2006	USD	8320	8320	QALY		147200	17.693	0.03	0.03	10400	http://dx.doi.org/10.1053/j.ajkd.2009.11.017	A health policy model of CKD: 2. The cost effectiveness of microalbuminuria screening
648	Renal diseases	Chronic Kidney Diseases	Diagnosis and treatment of CKD, sevelamer for the treatment of hyperphosphatemia in chronic kidney disease	UK	2011	UK £	17080	27365.6	QALY		83399	4.8829	0.035	0.035	30649.5	https://doi.org/10.3111/13696998.2013.792267	Economic evaluation of sevelamer for the treatment of hyperphosphatemia in chronic kidney disease patients not on dialysis in the United Kingdom
649	Renal diseases	Chronic Kidney Diseases	Treatment of hypertension in kidney disease, renal denervation therapy	Netherlands	2012	EUR	1464.5	1926.97	QALY		23461 life time cost of patient	16.02	0.015	0.04	2119.67	https://doi.org/10.3111/13696998.2014.978453	Cost-effectiveness of renal denervation therapy for the treatment of resistant hypertension in The Netherlands
650	Renal diseases	Chronic Kidney Diseases	Management of Complications of CKD , moderate protien diet	Italy	2010	EUR	5.73	7.64	QALY		8.244	1.44	0.03	0.03	8.786	https://doi.org/10.1053/j.jrn.2014.05.003	Economic effects of treatment of chronic kidney disease with low-protein diet
651	Renal diseases	Chronic Kidney Diseases	Kidney transplantation	Serbia	2008	EUR	8572.5	11906.3	QALY		48949	5.71	0	0.03	13930.3	http://scindeks-clanci.ceon.rs/data/pdf/0042-8450/2009/0042-84500908639P.pdf	Renal transplantation vs hemodialysis: cost-effectiveness analysis
653	Non-communicable eye health problems	Cataract	Cataract surgery , 95% coverage	Afri-E region	2003	Int$	193	193	DALY		323774534	1674820	0.03	0.03	264.41	https://www.who.int/blindness/cost_cataract.pdf?ua=1	Cost-effectiveness analysis of cataract surgery: a global and regional analysis. (Baltussen)
655	Non-communicable eye health problems	Refractive error	School screening	India	2007	USD	568	568	DALY		1420	2.5	0	0	687.28	http://dx.doi.org/10.3109/09286580903312277	Screening for refractive error and fitting with spectacles in rural and urban India: cost-effectiveness
656	Non-communicable eye health problems	Refractive error	Opportunistic screening for refractive errors in Adults	Africa	2008	Int$	67	67	DALY				0	0	78.39	https://doi.org/10.1016/j.healthpol.2008.06.003	Cost-effectiveness of screening and correcting refractive errors in school children in Africa, Asia, America and Europe
657	Non-communicable eye health problems	Refractive error	Correction of Refractive error with eye glass, screening in health facilities spectacles for children 5-15	Afri-D region	2000	USD	192.5	192.5	DALY	15	92.5 million	482500	0.03	0.03	281.05	10.1016/j.healthpol.2008.06.003	Cost-effectiveness of screening and correcting refractive errors in school children in Africa, Asia, America and Europe
658	Non-communicable eye health problems	Glaucoma	screening for glaucoma for selected population groups	Finland	2005	EUR	87	103.571	QALY		883.32	10.138	0.05	0.05	133.607	https://doi.org/10.1111/j.1600-0420.2007.00947.x	Cost effectiveness and cost utility of an organized screening programme for glaucoma
659	Non-communicable eye health problems	Glaucoma	Medical and surgical treatment of glaucoma, laser trabeculoplasty	USA	2010	USD	825	825	QALY		13788	16.71	0.03	0.03	948.75	https://doi.org/10.1001/archophthalmol.2011.2727	Cost-effectiveness of medications compared with laser trabeculoplasty in patients with newly diagnosed open-angle glaucoma
662	MNSD: ALL	MNSD: BCC and policy interventions	Workplace stress reduction programs- health promotion targeting physical activity and healthy eating in mental health care	Belgium	2011	EUR	721	936.364	QALY		8352	11.59	1.5	0.03	1048.73	https://dx.doi.org/10.1186%2F1471-2458-14-856	Cost-effectiveness of health promotion targeting physical activity and healthy eating in mental health care
670	MNSD: Mental disorders	Psychotic disorders	Diagnosis and management of psychosis with first generation and second generation antipsychotics and CBT	UK	2005	UK £	41651	75729.3	QALY		28323	0.68	0	0	97690.8	https://doi.org/10.1111/j.1524-4733.2007.00280.x	A randomized controlled trial of the cost-utility of second-generation antipsychotics in people with psychosis and eligible for clozapine
672	MNSD: Mental disorders	Psychotic disorders	CBT as adjunctive treatment for positive symptoms. Cognitive remediation therapies, in early stages of the disorder. Psychoeducation reduces relapse, readmission, and length of hospital stay while encouraging medication compliance	netherlands	2009	USD	13345	13345	QALY		8007	0.6	0.015	0.0225	15613.6	https://doi.org/10.1017/S0033291714002530	Cost-effectiveness of preventing first-episode psychosis in ultra high-risk subjects: multi-centre randomized controlled trial
675	MNSD: Mental disorders	Psychotic disorders	Intensive psychosocial support and anti-psychotic medication	Europe	2011	EUR	39843	51744.2	QALY		29484	0.74	0	0	57953.5	https://dx.doi.org/10.1186%2F1478-7547-11-12	Cost-effectiveness of adherence therapy versus health education for people with schizophrenia: randomised controlled trial in four European countries
676	MNSD: Mental disorders	Psychotic disorders	Continuing care of schizophrenia	Europe	2011	EUR	40334	52381.8	QALY		27427	0.68	0	0	58667.6	https://dx.doi.org/10.1186%2F1478-7547-11-12	Cost-effectiveness of adherence therapy versus health education for people with schizophrenia: randomised controlled trial in four European countries
677	MNSD: Mental disorders	Psychotic disorders	Management of refractory psychosis with clozapine	UK	2005	UK £	44901	81638.4	QALY		33227	0.74	0	0	105314	https://doi.org/10.1111/j.1524-4733.2007.00280.x	A randomized controlled trial of the cost-utility of second-generation antipsychotics in people with psychosis and eligible for clozapine
684	MNSD: Neurological disorders	Epilepsy	Diagnosis and management of epilepsy, partial seizure	UK	2001	UK £	1151	1656.94	QALY		11095	9.636	0.015	0.06	2352.85	http://dx.doi.org/10.1007/s10198-003-0176-3	A Markov model of treatment of newly diagnosed epilepsy in the UK
686	MNSD: Neurological disorders	Dementia	Diagnosis and treatment of dementia, specialist unit to care for older people with delirium and dementia	UK	2012	UK £	67385.3	106446	QALY		7345	0.109	0	0	117091	https://dx.doi.org/10.1371%2Fjournal.pone.0140662	Economic Evaluation of a General Hospital Unit for Older People with Delirium and Dementia (TEAM Randomised Controlled Trial
687	MNSD: Neurological disorders	Dementia	Opportunistic screening for detection of dementia	South Korea	2014	USD	24150	24150	QALY				0	0	25599	https://doi.org/10.3233/JAD-141632	Cost-effectiveness of nationwide opportunistic screening program for dementia in South Korea
696	MNS: Childhood Mental Disorders	Emotional Disorders	Psychosocial interventions, treatment of emotional disorders, CBT	Australia	2000	AUD	10000	5797.68	QALY		12000000	1200	0	0	8464.62	http://dx.doi.org/10.1111/j.1440-1614.2004.01423.x	Cost-effectiveness of psychological and pharmacological interventions for generalized anxiety disorder and panic disorder
702	MNS: Substance use disorders	Opioid Use Disorder	Opioid substitution therapy (methadone and buprenorphine) for opioid dependence, Methadone	Canada	2009	CAD	27882	24425	QALY		208000	7.46	0.05	0.05	28577.2	https://dx.doi.org/10.1503%2Fcmaj.110669	Cost-effectiveness of diacetylmorphine versus methadone for chronic opioid dependence refractory to treatment
706	MNS: Substance use disorders	Others drug use disorders (illicit, cannabis, Khat, tobacco and others)	Management of tobacco (Nicotine) dependence , Varenicline	UK	2008	UK £	531.196	976.524	QALY		6794	12.79	0.035	3..5%	1142.53	https://doi.org/10.1111/j.1360-0443.2011.03493.x	Cost effectiveness of interventions to reduce relapse to smoking following smoking cessation
709	MNS: Substance use disorders	Suicide and self-harm	Safer storage of pesticides in the community and farming households, provision of low cost/free equipment	UK	2012	UK £	789	1246.35	QALY		4650	5.892	0.035	0.035	1370.99	https://dx.doi.org/10.1186%2Fs12889-016-3334-0	A decision analytic model to investigate the cost-effectiveness of poisoning prevention practices in households with young children
710	MNS: Substance use disorders	Suicide and self-harm	Emergency management of poisoning, penicillamine chelation with crossover to EDTA provocation test if toxicity occurs.	USA	1990	USD	105.5	105.5	QALY		2032	19.27	0.05	0.05	208.89	https://doi.org/10.1177/0272989X9501500104	Management of childhood lead poisoning: clinical impact and cost-effectiveness
712	MNS: Substance use disorders	Suicide and self-harm	Treatment of comorbid mood and substance use disorder*, internet based Therapeutic Education System plus usual care	USA	2013	USD	851	851	QALY		417	0.49	0	0	919.08	https://dx.doi.org/10.1016%2Fj.drugalcdep.2016.01.021	Cost-Effectiveness of an Internet-Delivered Treatment for Substance Abuse: Data from a Multisite Randomized Controlled Trial
713	Surgical care	Gynecology and obstetrics conditions	Caesarian section	Ethiopia	2008	USD	256	256	DALY	133	12980000	50700	0.03	0.03	299.52	https://doi.org/10.1371/journal.pone.0034595	Obstructed Labor and Caesarean Delivery: The Cost and Benefit of Surgical Intervention
714	Surgical care	Gynecology and obstetrics conditions	Abdominal hysterectomy	UK and South Africa	2008	UK £	1763	3241.01	QALY	1520		0.862	0	0	3791.98	https://doi.org/10.1136/bmj.37942.601331.EE	Cost effectiveness analysis of laparoscopic hysterectomy compared with standard hysterectomy: results from a randomised trial
716	Surgical care	Gynecology and obstetrics conditions	Surgical management of pelvic organ prolapse	USA	2007	USD	1315.79	1315.79	QALY	15000		11.4	0	0	1592.11	https://doi.org/10.1007/s00192-011-1383-6	Treatment strategies for pelvic organ prolapse: a cost-effectiveness analysis
717	Surgical care	Gynecology and obstetrics conditions	Conservative management of pelvic organ prolapse	USA	2007	USD	961.538	961.538	QALY	10000		10.4	0	0	1163.46	https://doi.org/10.1007/s00192-011-1383-6	Treatment strategies for pelvic organ prolapse: a cost-effectiveness analysis
718	Surgical care	Gynecology and obstetrics conditions	Repair of obstetric fistula	Uganda	2016	USD	54	54	DALY	378.04		7.02 per patient	0.03	0.03	56.7	https://doi.org/10.1093/heapol/czy078	Estimating the cost and cost-effectiveness for obstetric fistula repair in hospitals in Uganda: a low income country
719	Surgical care	Gynecology and obstetrics conditions	Cervical biopsy	Lao PDR	2013	Int$	2781.48	2781.48	DALY	109.3	109312	39.3	0.03	0.03	3003.99	https://doi.org/10.1371/journal.pone.0162915	Economic Evaluation of Screening Strategies Combined with HPV Vaccination of Preadolescent Girls for the Prevention of Cervical Cancer in Vientiane, Lao PDR
720	Surgical care	Gynecology and obstetrics conditions	Endometrial biopsy	USA	2009	USD	181	181	LYG		5087.4	28.1474	0.03	0.03	211.77	https://doi.org/10.1016/j.ajog.2009.02.022	Cost-effectiveness analysis of annual screening strategies for endometrial cancer
721	Surgical care	Gynecology and obstetrics conditions	Surgical management of major benign gynecological conditions	UK	2005	EUR	287.35	342.083	QALY	2000	3101644	10793.9	0.035	0.035	441.288	https://dx.doi.org/10.1111%2Fj.1471-0528.2007.01657.x	Cost-effectiveness of magnetic resonance guided focused ultrasound surgery for treatment of uterine fibroids
723	Surgical care	Gynecology and obstetrics conditions	Female genital anomalies surgeries	UK and South Africa	2000	UK £	1396	2112.17	QALY	1252		0.897	0	0	3083.77	https://doi.org/10.1136/bmj.37942.601331.EE	Cost effectiveness analysis of laparoscopic hysterectomy compared with standard hysterectomy: results from a randomised trial
724	Surgical care	Gynecology and obstetrics conditions	Salpingo-ophorectomy	USA	2010	USD	903.3	903.3	QALY	23224		25.71	0.03	0.03	1038.79	http://dx.doi.org/10.1007/s10689-011-9444-z	A cost-effectiveness analysis of prophylactic surgery versus gynecologic surveillance for women from hereditary non-polyposis colorectal cancer (HNPCC) families
725	Surgical care	Gynecology and obstetrics conditions	Colposcopy	Slavador	2012	USD	3593.5	3593.5	LYG		71.87 life time cost per woman	0.02	0.03	0.03	3952.85	http://login.research4life.org/tacsgr1doi_org/10.1002/ijc.29438	The comparative and cost‐effectiveness of HPV‐based cervical cancer screening algorithms in El Salvador
728	Surgical care	Gynecology and obstetrics conditions	Distructive delivery	USA	2003	USD	137.4	137.4	QALY		3530	25.6981	0.03	0.03	188.238	https://doi.org/10.1016/j.ajog.2005.09.003	Cost-effectiveness of dilation and evacuation versus the induction of labor for second-trimester pregnancy termination
729	Surgical care	Gynecology and obstetrics conditions	Laparotomy for gynecologic emergency	Zambia	2012	USD	12.64	12.64	DALY			1418	0	0	13.904	https://doi.org/10.1007/s00268-015-3271-6	Surgery and Obstetric Care are Highly Cost-Effective Interventions in a Sub-Saharan African District Hospital: A Three-Month Single-Institution Study of Surgical Costs and Outcomes
730	Surgical care	Gynecology and obstetrics conditions	Diagnostic and therapeutic laparoscoy	UK and South Africa	2000	UK £	1840	2783.95	QALY	1654		0.899	0	0	4064.57	http://dx.doi.org/10.1136/bmj.37942.601331.EE	Cost effectiveness analysis of laparoscopic hysterectomy compared with standard hysterectomy: results from a randomised trial
731	Surgical care	Trauma and injury	Laceration repair and wound care	UK	2006	UK £	12037	22147.7	QALY		2287	0.19	0	0	27684.7	http://dx.doi.org/10.1185/030079906X167705	Modelling the cost-utility of bio-electric stimulation therapy compared to standard care in the treatment of elderly patients with chronic non-healing wounds in the
732	Surgical care	Trauma and injury	Air way procedures including Tracheostomy and crico-thyroideotomy	USA	2005	USD	110528	110528	QALY		196077	1.774	0.03	0.03	142581	http://dx.doi.org/10.1097/01.CCM.0000275391.35834.10	An economic evaluation of prolonged mechanical ventilation
733	Surgical care	Trauma and injury	Tube thoracostomy for air or fluid collection in the pleura	USA	2010	USD	22130.5	22130.5	QALY		13057	0.59	0	0	25450.1	https://doi.org/10.1016/j.athoracsur.2012.02.100	Treatment of Malignant Pleural Effusion: A Cost-Effectiveness Analysis
734	Surgical care	Trauma and injury	Focused assessment of sonography for trauma (FAST)	USA	2012	USD	1691	1691	QALY		42882.7	25.3597	0.03	0.03	1860.1	http://login.research4life.org/tacsgr1doi_org/10.1111/acem.12936	Cost‐effectiveness of the Cardiac Component of the Focused Assessment of Sonography in Trauma Examination in Blunt Trauma
737	Surgical care	Trauma and injury	Vascular exploration and repair/anastomosis for trauma	USA	1996	USD	253	253	QALY		12396	48.96	0	0.05	399.74	https://doi.org/10.1016/S0039-6060(99)70197-2	Management of penetrating colon trauma: a cost-utility analysis
738	Surgical care	Trauma and injury	Neck exploration for severe neck injuries	USA	2003	USD	8581	8581	QALY	38100		4.44	0.03	0.03	11756	http://dx.doi.org/10.1016%2Fj.arth.2008.05.008	A cost-effectiveness analysis of the arthroplasty options for displaced femoral neck fractures in the active, healthy, elderly population
739	Surgical care	Trauma and injury	Cut down for vascular access	USA	2004	USD	7375	7375	QALY		16151	2.19	0.03	0.03	9808.75	https://doi.org/10.1097/SLA.0b013e31822f4e9b	Synthetic vascular hemodialysis access versus native arteriovenous fistula: a cost utility analysis
740	Surgical care	Trauma and injury	Non operative management of fracture and dislocation (pain management, immobilization, POP application, traction, dislocation reduction	USA	2015	USD	1377	1377	QALY		7300	5.3	0.03	0.03	1459.62	https://doi.org/10.1177/0363546517703347	Economic Decision Model for First-Time Traumatic Patellar Dislocations in Adolescents
741	Surgical care	Trauma and injury	Operative management of fractures(internal and external fixations)	Zambia	2012	USD	337	337	DALY			35	0	0	370.7	https://doi.org/10.1007/s00268-015-3271-6	Surgery and Obstetric Care are Highly Cost-Effective Interventions in a Sub-Saharan African District Hospital: A Three-Month Single-Institution Study of Surgical Costs and Outcomes
744	Surgical care	Trauma and injury	Skin graft and flap	USA	2012	USD	406.5	406.5	QALY		10241.9	25.193	0	0	447.15	https://doi.org/10.1016/j.bjps.2013.12.035	The cost effectiveness of acellular dermal matrix in expander-implant immediate breast reconstruction
745	Surgical care	Trauma and injury	Management of acute hand trauma (tendon and neurovascular)	Honduras	2013	USD	437.8	437.8	DALY	572.24	45779	104.6	0	0	472.824	https://doi.org/10.1155/2014/921625	Helping hands: a cost-effectiveness study of a humanitarian hand surgery mission.
746	Surgical care	Trauma and injury	Trauma related amputation	Zambia	2012	USD	26.92	26.92	DALY			489	0	0	29.612	https://doi.org/10.1007/s00268-015-3271-6	Surgery and Obstetric Care are Highly Cost-Effective Interventions in a Sub-Saharan African District Hospital: A Three-Month Single-Institution Study of Surgical Costs and Outcomes
747	Surgical care	Trauma and injury	Basic wound management including wound toilet, debridement repair of lacerations and splinting of fractures	Australia	2014	AUD	87182	78587.4	QALY		5754	0.066	0	0	83302.7	https://doi.org/10.1016/j.jtv.2016.06.001	Cost-effectiveness analysis alongside a pilot study of prophylactic negative pressure wound therapy
754	Surgical care	Non-trauma surgical conditions	Male circumcision	Kenya	2017	USD	267	267	DALY	108		(5 years)60167			275.01	https://doi.org/10.1186/s12981-018-0207-x	Cost and cost-effectiveness of voluntary medical male circumcision in street-connected youth: findings from an education-based pilot intervention in Eldoret, Kenya.
755	Surgical care	Non-trauma surgical conditions	Hydrocelectomy	Sub-S Afica	2005	USD	59 to 126	92.5	DALY		350410		0.03	0.03	119.325	https://doi.org/10.3171/2011.8.PEDS11163	Costs and benefits of neurosurgical intervention for infant hydrocephalus in sub-Saharan Africa
756	Surgical care	Non-trauma surgical conditions	Relieving acute urinary retention by catheterization, closed supra-pubic cystostomy	Brazil	2015	BRL	17282	5194.62	QALY		48476	2.805	0.05	0.05	5506.3	https://dx.doi.org/10.1590%2FS1677-5538.IBJU.2017.0221	Can hydrophilic coated catheters be beneficial for the public healthcare system in Brazil? - A cost-effectiveness analysis in patients with spinal cord injuries
759	Surgical care	Non-trauma surgical conditions	TURBT	USA	2010	USD	742	742	QALY		10641.2	14.34	0	0	853.3	https://doi.org/10.1111/j.1464-410X.2012.11454.x	Cost‐effective treatment of low‐risk carcinoma not invading bladder muscle
762	Surgical care	Non-trauma surgical conditions	Management of intussusception	USA	2008	USD	149.8	149.8	QALY		11649	77.769	0	0.03	175.266	https://doi.org/10.1016/j.jpedsurg.2011.03.034	Intussusception in children: cost effectiveness of ultrasound vs diagnostic contrast enema
766	Surgical care	Non-trauma surgical conditions	Laparocopy Cholecystectomy and appendectomy	Guinea	1994	USD	36	36	LYG	67	488000	1.86 per person	0	0	61.92	https://doi.org/10.1093/heapol/13.3.249	The Cost-Effectiveness of Forty Health Interventions in Guinea
768	Surgical care	Non-trauma surgical conditions	Repair of hernias: tissue repair and mesh repair	Equador	2011	Int$	78	78	DALY	499		6.39 per patient	0.03	0.03	87.36	https://global.surgery.ucsf.edu/media/7822921/Shillcutt-2013.pdf	Cost-Effectiveness of Ingunial Hernia Surgery in Northwestern Ecuador
769	Surgical care	Non-trauma surgical conditions	Colostomy construction and reversal	Canada	2006	CAD	409.2	360.737	QALY		3763	9.2	0.03	0.03	450.921	https://doi.org/10.1007/s10350-007-9047-9	Use of colonic stents in emergent malignant left colonic obstruction: a Markov chainMonte Carlo decision analysis
772	Surgical care	Non-trauma surgical conditions	Repair of cleft lip and palate	East and central Africa	2011	USD	62.8	62.8	DALY	350	13 million	207879	0.03	0.03	70.336	http://dx.doi.org/10.11604/pamj.2017.28.35.10344	The impact and cost-effectiveness of the Amref Health Africa-Smile Train Cleft Lip and Palate Surgical Repair Programme in Eastern and Central Africa
773	Surgical care	Non-trauma surgical conditions	Shunt for hydrocephalus	Japan	2015	USD	29934	29934	QALY				0	0	31730	https://doi.org/10.1007/s00701-017-3115-2	Cost-effectiveness analysis of shunt surgery for idiopathic normal pressure hydrocephalus based on the SINPHONI and SINPHONI-2 trials
774	Surgical care	Non-trauma surgical conditions	Cardiac surgery for congenital heart disease	Global	2015	USD	171	171	DALY		3 210 873		0.03	0.03	181.26	https://dx.doi.org/10.1001%2Fjamanetworkopen.2018.4707	Cost-effectiveness of Humanitarian Pediatric Cardiac Surgery Programs in Low- and Middle-Income Countries
776	Surgical care	Non-trauma surgical conditions	Modified radical mastectomy	USA	2007	USD	1724.5	1724.5	QALY	36594		21.22	0	0	2086.64	http://dx.doi.org/10.1200/JCO.2011.35.6956	Cost-effectiveness of contralateral prophylactic mastectomy versus routine surveillance in patients with unilateral breast cancer
777	Surgical care	Non-trauma surgical conditions	Thyroidectomy (all forms): STT, NTT, and TT	USA	2010	USD	414	414	QALY		10669	25.783	0.03	0.03	476.1	https://doi.org/10.1016/j.surg.2012.02.020	Is subtotal thyroidectomy a cost-effective treatment for Graves disease? A cost-effectiveness analysis of the medical and surgical treatment options
778	Surgical care	Non-trauma surgical conditions	Gastrectomy	UK	2013	EUR	586	813.889	QALY		7312	12.47	0.035	0.035	879	https://doi.org/10.1111/cob.12232	Cost-effectiveness of bariatric surgery in adolescents with severe obesity in the UK
779	Surgical care	Non-trauma surgical conditions	Esophactemies	Canada	2012	CAD	79090	79140.3	QALY	47533		0.601	0	0	87054.3	https://doi.org/10.1245/s10434-013-3103-6	Cost-Effectiveness of Minimally Invasive Versus Open Esophagectomy for Esophageal Cancer
780	Surgical care	Non-trauma surgical conditions	Pulmonary resections and mediastinal procedures for chest pathologies	USA	2004	USD	47676	47676	QALY				0.03	0.03	63409.1	https://doi.org/10.1016/j.athoracsur.2005.04.006	Cost effectiveness of chest computed tomography after lung cancer resection: a decision analysis model
782	Surgical care	Non-trauma surgical conditions	Surgical management of Septic Arthritis,	USA	2005	USD	2314.5	2314.5	QALY	13100		5.66	0.03	0.03	2985.7	http://dx.doi.org/10.2106/JBJS.E.01033	Cost-effectiveness of unicompartmental and total knee arthroplasty in elderly low-demand patients: a Markov decision analysis
785	Surgical care	Non-trauma surgical conditions	Surgical management of hand infection	Honduras	2013	USD	437.8	437.8	DALY	572.24	45779	104.6	0	0	472.824	https://doi.org/10.1155/2014/921625	Helping hands: a cost-effectiveness study of a humanitarian hand surgery mission.
786	Surgical care	Non-trauma surgical conditions	Complex orthopedic trauma care including hemi arthroplasty, intra-articular fractures, spine and pelvic fracture management)	Nicaragua	2010	USD	476.32	476.32	DALY	710.97		1.49 per patient	0.03	0.03	547.768	https://doi.org/10.1007/s00268-012-1702-1	Volunteer orthopedic surgical trips in Nicaragua: a cost-effectiveness evaluation
788	Surgical care	Non-trauma surgical conditions	Skin grafting	USA	2012	USD	406.5	406.5	QALY		10241.9	25.193	0	0	447.15	https://doi.org/10.1016/j.bjps.2013.12.035	The cost effectiveness of acellular dermal matrix in expander-implant immediate breast reconstruction
796	Surgical care	Non-trauma surgical conditions	Small intestinal resection/ E-Anastomosis	USA	2014	USD	15761	15761	QALY	19500	172263	10.93	0.03	0.03	16706.7	https://doi.org/10.1007/s10620-015-3886-3	Colectomy with Permanent End Ileostomy Is More Cost-Effective than Ileal Pouch-Anal Anastomosis for Crohn’s Colitis
800	Surgical care	Non-trauma surgical conditions	Colectomy right or left	USA	2012	USD	7131	7131	QALY	147763		20.72	0	0	7844.1	https://doi.org/10.1097/SLA.0b013e3182445321	Cost-effectiveness of early colectomy with ileal pouch-anal anastamosis versus standard medical therapy in severe ulcerative colitis
801	Surgical care	Non-trauma surgical conditions	Total colectomy	USA	2014	USD	12052	12052	QALY	16254	123411	10.24	0.03	0.03	12775.1	https://doi.org/10.1007/s10620-015-3886-3	Colectomy with Permanent End Ileostomy Is More Cost-Effective than Ileal Pouch-Anal Anastomosis for Crohn’s Colitis
802	Surgical care	Non-trauma surgical conditions	Anal sphinicterotomy	UK	2006	EUR	4801	8841.62	QALY		2750	5.72	0	0	11052	https://doi.org/10.1111/j.1463-1318.2008.01507.x	A cost-effectiveness analysis of delayed sphincteroplasty for anal sphincter injury
808	Surgical care	Non-trauma surgical conditions	Breast lump removal	Canada	2014	CAD	2349	2126.28	QALY		19988	8.51	0.03	0.03	2253.86	https://dx.doi.org/10.3747%2Fco.23.2917	Cost-effectiveness analysis of whole-mount pathology processing for patients with early breast cancer undergoing breast conservation
812	Surgical care	Non-trauma surgical conditions	Nephrectomy	Netherlands	2007	USD	49200	49200	QALY	50833	1525	0.03	0	0	59532	https://doi.org/10.1097/01.tp.0000267149.64831.08	Cost effectiveness of laparoscopic versus mini-incision open donor nephrectomy: a randomized study
814	Surgical care	Non-trauma surgical conditions	Thoracotomy	USA	2004	USD	14005	14005	QALY		10084	0.72	0	0	18626.7	https://doi.org/10.1016/j.ejcts.2009.10.017	A cost-minimisation analysis of lobectomy: thoracoscopic versus posterolateral thoracotomy
815	Surgical care	Non-trauma surgical conditions	Pneumonectomy	USA	2002	USD	6303	6303	QALY		17900	2.84	0	0	8824.2	https://www.ncbi.nlm.nih.gov/pubmed/14667584	Sleeve lobectomy or pneumonectomy: optimal management strategy using decision analysis techniques
818	Surgical care	Non-trauma surgical conditions	Neck disection for head and neck cancers	USA	2013	USD	329	329	QALY	11332.2		13.677	0.03	0.03	355.32	https://doi.org/10.1245/s10434-013-3398-3	A cost-utility analysis for prophylactic central neck dissection in clinically nodal negative papillary thyroid carcinoma
820	Surgical care	Non-trauma surgical conditions	Trans urethral resection	UK	2013	EUR	343.4	476.944	QALY		3338	9.72	0.035	0.035	515.1	https://doi.org/10.1016/j.jval.2015.04.002	The Continuing Story of the Cost Effectiveness of Photoselective Vaporization of the Prostate versus Transuretheral Resection of the Prostate for the Treatment of Symptomatic Benign Prostatic Obstruction
821	Surgical care	Non-trauma surgical conditions	Urinary diversion	USA	2009	USD	663	663	QALY		8421	12.6998	0.03	0	775.71	https://doi.org/10.1016/j.juro.2010.09.118	Use of internal stent, external transanastomotic stent or no stent during pediatric pyeloplasty: a decision tree cost-effectiveness analysis
823	Surgical care	Non-trauma surgical conditions	Radical cystectomy	Canada	2005	CAD	3974.6	3280.98	QALY		37600	9.46	0.03	0.03	4232.47	http://dx.doi.org/10.1002/cncr.24634	Cost-effectiveness analysis of immediate radical cystectomy versus intravesical Bacillus Calmette-Guerin therapy for high-risk, high grade (T1G3) bladder cancer
825	Surgical care	Non-trauma surgical conditions	Pyeloplasty	USA	2010	USD	663.08	663.08	QALY		8421	12.6998	0.03	0	762.542	http://dx.doi.org/10.1016/j.juro.2010.09.118	Use of internal stent, external transanastomotic stent or no stent during pediatric pyeloplasty: a decision tree cost effectiveness analysis
826	Surgical care	Non-trauma surgical conditions	Hellers myotomy	USA	2006	USD	1004.3	1004.3	QALY	9541		9.5	0.03	0.03	1255.38	https://doi.org/10.1007/s00464-005-0116-7	Heller myotomy vs Heller myotomy plus Dor fundoplication
829	Surgical care	Non-trauma surgical conditions	Bronchoscopy with GA	USA	2011	USD	608	608	QALY		9476	15.58	0	0	680.96	https://doi.org/10.1016/j.athoracsur.2014.05.025	Cost-effectiveness of initial diagnostic strategies for pulmonary nodules presenting to thoracic surgeons
833	Surgical care	Non-trauma surgical conditions	Kidney transplant surgery	Serbia	2008	EUR	8572.5	11906.3	QALY		48949	5.71	0	0.03	13930.3	http://scindeks-clanci.ceon.rs/data/pdf/0042-8450/2009/0042-84500908639P.pdf	Renal transplantation vs hemodialysis: cost-effectiveness analysis
836	Surgical care	Dermatology procedures	Crayotherapy	EL Slavador	2014	USD	849.6	849.6	LYG	8.6	76.46 life time cost per woman	0.09	0.03	0.03	900.576	https://doi.org/10.1002/ijgo.12773	The cost-effectiveness of implementing HPV testing for cervical cancer screening in El Salvador
839	Surgical care	Dermatology procedures	Laser therapy	Malawi	2013	USD	766	766	DALY	209		0.273	0.03	0.03	827.28	https://doi.org/10.1371/journal.pone.0190742	Incremental cost-effectiveness of screening and laser treatment for diabetic retinopathy and macular edema in Malawi
842	Surgical care	Dermatology procedures	Complex skin biopsy excision and repair	Australia	2007	AUD	2341.6	1959.38	QALY	23182 over 20 years		9.9	0.05	0.05	2370.85	https://doi.org/10.1245/s10434-008-0164-z	The Cost-Effectiveness of Sentinel Node Biopsy in Patients with Intermediate Thickness Primary Cutaneous Melanoma
850	Surgical care	Oral and Dental procedures procedures	Management facial bone fractures and/or dislocation and injury to dentition (inter-dental wiring, arch bar, IMF and open reduction)	Sub-S Afica	2012	USD	226	226	DALY				0	0	248.6	https://doi.org/10.1007/s00268-015-3271-6	Surgery and Obstetric Care are Highly Cost-Effective Interventions in a Sub-Saharan African District Hospital: A Three-Month Single-Institution Study of Surgical Costs and Outcomes
855	Surgical care	Ophtalmic procedures	Cataract extraction and insertion of intraocular lens	Afri-E region	2005	Int$	117	117	DALY		0.64 per capita	5486	0.03	0.03	150.93	https://doi.org/10.1136/bmj.e615	Cost effectiveness of strategies to combat vision and hearing loss in sub-Saharan Africa and South East Asia: mathematical modelling study
856	Surgical care	Ophtalmic procedures	Eyelid surgery for trachoma (Tarsotomy)	Afri-E region	2005	Int$	90	90	DALY		0.42 per capita	5843	0.03	0.03	116.1	https://doi.org/10.1136/bmj.e615	Cost effectiveness of strategies to combat vision and hearing loss in sub-Saharan Africa and South East Asia: mathematical modelling study
857	Surgical care	Ophtalmic procedures	Glaucoma surgery (Canaloplasty)	UK	2012	UK £	948	1497.52	QALY	2467		2.602	0.035	0.035	1647.27	https://doi.org/10.1136/bmjopen-2016-013254	Early lens extraction with intraocular lens implantation for the treatment of primary angle closure glaucoma: an economic evaluation based on data from the EAGLE trial
858	Surgical care	Ophtalmic procedures	Corneal surgery	Canada	2015	CAD	275	215.048	QALY		4512	16.42	0.05	0.05	227.951	https://doi.org/10.1016/j.ophtha.2017.03.019	Corneal Collagen Cross-Linking in the Management of Keratoconus in Canada: A Cost-Effectiveness Analysis
859	Surgical care	Ophtalmic procedures	Corneal transplant	Germany	2006	EUR	9551	12567.1	QALY	4783		0.79	0.05	0.05	15708.9	https://doi.org/10.1016/j.ophtha.2006.05.060	Cost Utility for Penetrating Keratoplasty in Patients with Poor Binocular Vision
861	Surgical care	Ophtalmic procedures	Strabismus surgery	USA	2006	USD	1632	1632	QALY	4254		2.61	0.03	0.03	2040	https://doi.org/10.1016/j.jaapos.2006.06.004	The cost utility of strabismus surgery in adults
862	Surgical care	Ophtalmic procedures	Retinal detachment repair	USA	2013	USD	1912	1912	QALY		5740		0	0	2064.96	https://dx.doi.org/10.1016%2Fj.ophtha.2013.11.003	Cost-Effectiveness of Retinal Detachment Repair
863	Surgical care	Ophtalmic procedures	Vitrectomy	USA	2013	USD	2243	2243	QALY		5425		0	0	2422.44	https://dx.doi.org/10.1016%2Fj.ophtha.2013.11.003	Cost-Effectiveness of Retinal Detachment Repair
864	Surgical care	Ophtalmic procedures	Eye enuclation	USA	2011	USD	12223	12223	QALY		8678	0.71	0.03	0.03	13689.8	https://dx.doi.org/10.1371%2Fjournal.pone.0127814	Cost-Effectiveness of Proton Beam Therapy for Intraocular Melanoma
866	Surgical care	Ophtalmic procedures	Lasertherapy	USA	2001	USD	23176	23176	QALY	1715		0.074	0.03	0.03	32909.9	https://www.ncbi.nlm.nih.gov/pubmed/12824826	A cost-utility analysis of laser photocoagulation for extrafoveal choroidal neovascularization
868	Surgical care	ENT procedure	Hearing aid placement(including audiometery)	Afri-E region	2005	Int$	735	735	DALY		0.79 per capita	1075	0.03	0.03	948.15	https://doi.org/10.1136/bmj.e615	Cost effectiveness of strategies to combat vision and hearing loss in sub-Saharan Africa and South East Asia: mathematical modelling study
871	Surgical care	ENT procedure	Polypectomy (Nose)	Canada	2014	CAD	432.405	391.407	QALY		5591	12.93	0.035	0.035	414.891	https://doi.org/10.1111/coa.12473	Endoscopic polypectomy in the clinic: a pilot cost-effectiveness analysis
875	Surgical care	ENT procedure	Sinus surgery	USA	2013	USD	2382	2382	QALY		48838.4	20.5	0	0.035	2572.56	https://dx.doi.org/10.1002%2Flary.24916	Economic evaluation of endoscopic sinus surgery versus continued medical therapy for refractory chronic rhinosinusitis
877	Surgical care	ENT procedure	Laryngeal polyp excision, endoscopic polypectomy for chronic rhinosinusitis	Canada	2012	CAD	432.4	432.675	QALY		5591	12.93	0.035	0.035	475.942	http://login.research4life.org/tacsgr1doi_org/10.1111/coa.12473	Endoscopic polypectomy in the clinic: a pilot cost‐effectiveness analysis
878	Surgical care	ENT procedure	Thympanoplasty	Taiwan	2016	$NT	1223.7	37.7685	QALY	20901		17.08	0.03	0.03	39.6569	https://www.clinicalkey.com/#!/content/playContent/1-s2.0-S1726490117303490	Cost-effectiveness analysis of endoscopic tympanoplasty versus microscopic tympanoplasty for chronic otitis media in Taiwan
882	Anesthesia	Anesthesia and critical care	Lumbar puncture	USA	2009	USD	742.41	742.41	QALY		15120	20.366	0.03	0.03	868.62	https://doi.org/10.1111/j.1553-2712.2012.01455.x	Cost‐effectiveness of Diagnostic Strategies for Evaluation of Suspected Subarachnoid Hemorrhage in the Emergency Department
884	Anesthesia	Anesthesia and critical care	Caudal anesthesia/analgesia, post surgery syndrome	USA	2013	USD	2191	2191	QALY				0	0	2366.28	https://www.ncbi.nlm.nih.gov/pubmed/23703415	Cost utility analysis of caudal epidural injections in the treatment of lumbar disc herniation, axial or discogenic low back pain, central spinal stenosis, and post lumbar surgery syndrome
885	Anesthesia	Anesthesia and critical care	Epidural anesthesia/analgesia, central spinal stenosis	USA	2013	USD	2155	2155	QALY				0	0	2327.4	https://www.ncbi.nlm.nih.gov/pubmed/23703415	Cost utility analysis of caudal epidural injections in the treatment of lumbar disc herniation, axial or discogenic low back pain, central spinal stenosis, and post lumbar surgery syndrome
886	Anesthesia	Anesthesia and critical care	Peripheral nerve blocks, Standard care	USA	2018	USD	15889	15889	QALY		10010	0.63	0	0	16206.8	https://www.ajmc.com/journals/supplement/2018/noninvasive-vagus-nerve-efficacy-cost-quality/costeffectiveness-noninvasive-vagus-nerve-stimulation-acute-treatment	Cost-effectiveness of Noninvasive Vagus Nerve Stimulation for Acute Treatment of Episodic Migraine and Role in Treatment Sequence Strategies
887	Anesthesia	Anesthesia and critical care	Procedural sedation: continuous quantitative capnography	USA	2016	USD	114007	114007	QALY				0.03	0.03	119707	https://doi.org/10.1007/s11739-016-1587-3	Using continuous quantitative capnography for emergency department procedural sedation: a systematic review and cost-effectiveness analysis
890	Anesthesia	Anesthesia and critical care	Blood transfusion (including exchange)	Guinea	1994	USD	107	107	LYG	23	279000	0.214 per person	0	0	184.04	https://doi.org/10.1093/heapol/13.3.249	The Cost-Effectiveness of Forty Health Interventions in Guinea
892	Anesthesia	Anesthesia and critical care	Fiberoptic bronchoscopy	USA	2016	USD	18014	18014	QALY		27183	1.509	0.03	0.03	18914.7	https://doi.org/10.1016/j.jtho.2017.04.030	Cost-Effectiveness of a Bronchial Genomic Classifier for the Diagnostic Evaluation of Lung Cance
893	Anesthesia	Anesthesia and critical care	Mechanical ventilation non invasive - CPAP	Uk	2013	USD	15241	15241	QALY		21551	1.414	0	0	16460.3	https://doi.org/10.1016/j.annemergmed.2014.12.028	Cost-effectiveness of Out-of-Hospital Continuous Positive Airway Pressure for Acute Respiratory Failure
939	Hygiene & environmental health	HEH: Personal hygiene	Promote approprate personal hygine practice	Global	2004	USD	3.4	3.4	DALY						4.5	https://www.ncbi.nlm.nih.gov/books/NBK11755/	Water Supply, Sanitation, and Hygiene Promotion
942	Hygiene & environmental health	HEH: Personal hygiene	Create awareness on proper face washing with soap	Burkina Faso	1999	USD	51	51	DALY						51.7	https://onlinelibrary.wiley.com/doi/full/10.1046/j.1365-3156.2002.00954.x	Is hygiene promotion cost-effective? A case study in Burkina Faso
945	Hygiene & environmental health	HEH: Water supply	Avail improved, adequate and potable water within the standard distance (30 min to 1 hr.)	Global	2006	USD	94	94	DALY						117.5	https://www.ncbi.nlm.nih.gov/books/NBK11755/	Water Supply, Sanitation, and Hygiene Promotion
946	Hygiene & environmental health	HEH: Water supply	Conduct water quality sanitary surveillance	Global	2006	USD	47	47	DALY						58.8	https://www.ncbi.nlm.nih.gov/books/NBK11755/	Water Supply, Sanitation, and Hygiene Promotion
947	Hygiene & environmental health	HEH: Water supply	Household disinfection and storage for HIV pepole	Uganda	2004	USD	1252	1252	DALY						1665	https://www.ncbi.nlm.nih.gov/pubmed/16687697	Cost-effectiveness of home-based chlorination and safe water storage in reducing diarrhea among HIV-affected households in rural Uganda
948	Hygiene & environmental health	HEH: Water supply	point use of water filter for HIV infected Adult	Kenya	2009	USD	121	121	DALY						116	https://onlinelibrary.wiley.com/doi/full/10.1111/tmi.12127	Provision of bednets and water filters to delay HIV-1 progression: cost-effectiveness analysis of a Kenyan multisite study
950	Hygiene & environmental health	HEH: Water supply	Centeralized water treatment system	south Africa	1999	USD	141	141	DALY						141	http://dx.doi.org/10.1016/j.scitotenv.2011.09.054	Economic assessments of small-scale drinking-water interventions in pursuit of MDG target 7C
951	Hygiene & environmental health	HEH: Water supply	Source based protection OF Water supply	Global	2005	USD	123	123	DALY						158	https://www.ncbi.nlm.nih.gov/pubmed/17878570	Cost-effectiveness of water quality interventions for preventing diarrhoeal disease in developing countries
952	Hygiene & environmental health	HEH: Water supply	household chlorination	Global	2005	USD	53	53	DALY						68	https://www.ncbi.nlm.nih.gov/pubmed/17878570	Cost-effectiveness of water quality interventions for preventing diarrhoeal disease in developing countries
953	Hygiene & environmental health	HEH: Water supply	household filtration	Global	2005	USD	142	142	DALY						183	https://www.ncbi.nlm.nih.gov/pubmed/17878570	Cost-effectiveness of water quality interventions for preventing diarrhoeal disease in developing countries
954	Hygiene & environmental health	HEH: Water supply	household Solar disinfection	Global	2005	USD	61	61	DALY						78	https://www.ncbi.nlm.nih.gov/pubmed/17878570	Cost-effectiveness of water quality interventions for preventing diarrhoeal disease in developing countries
955	Hygiene & environmental health	HEH: Water supply	household flocculation	Global	2005	USD	472	472	DALY						608.9	https://www.ncbi.nlm.nih.gov/pubmed/17878570	Cost-effectiveness of water quality interventions for preventing diarrhoeal disease in developing countries
956	Hygiene & environmental health	HEH: Water supply	household connection with water supply	Global	2006	USD	223	223	DALY						278.8	https://www.ncbi.nlm.nih.gov/books/NBK11755/	Is hygiene promotion cost-effective? A case study in Burkina Faso
957	Hygiene & environmental health	HEH: Sanitation	Sanition promotion only	Global	2004	USD	11.15	11.15	DALY						15.3	https://www.ncbi.nlm.nih.gov/books/NBK11755/	Is hygiene promotion cost-effective? A case study in Burkina Faso
960	Hygiene & environmental health	HEH: Sanitation	Social markating and education on Hygiene alone	Global	1996	USD	44	44	DALY						71.3	https://www.ncbi.nlm.nih.gov/pmc/articles/PMC2312499/	A reassessment of the cost-effectiveness of water and sanitation interventions in programmes for controlling childhood diarrhoea.
961	Hygiene & environmental health	HEH: Sanitation	Social markating and education on top of existing hardware	Global	1996	USD	20	20	DALY						32.6	https://www.ncbi.nlm.nih.gov/pmc/articles/PMC2312499/	A reassessment of the cost-effectiveness of water and sanitation interventions in programmes for controlling childhood diarrhoea.
962	Hygiene & environmental health	HEH: Sanitation	Social markating and education, and hardware together	Global	1996	USD	413	413	DALY						673	https://www.ncbi.nlm.nih.gov/pmc/articles/PMC2312499/	A reassessment of the cost-effectiveness of water and sanitation interventions in programmes for controlling childhood diarrhoea.
979	Health education and promotion	HEP: Gender based violence	promote life skill interventions on prevention gender based violence	South Africa	2004	USD	2307	2307	DALY				0.03	0.03	3068.31	https://doi.org/10.1093/heapol/czq071	Economic evaluation of a combined microfinance and gender training intervention for the prevention of intimate partner violence in rural South Africa
995	Health education and promotion	HEP: Community based newborn care	demonstrate newborn care (washing, KMC, Exclusive breast feeding)	Zambia	2005	USD	5.2	5.2	DALY				0	0	6.708	https://doi.org/10.1542/peds.2010-2158	Cost-effectiveness of essential newborn care training in urban first-level facilities
1000	Health education and promotion	HEP: IMNCI	Promote supplementary feeding practices	Newzealand	2006	NZ$	2700	1750.91	DALY		943 765	348	0.05	0.05	2188.64	http://dx.doi.org/10.1017/S1368980009991418	Cost-effectiveness of mandatory folate fortification v. other options for the prevention of neural tube defects: results from Australia and New Zealand
1001	Health education and promotion	HEP: IMNCI	Promote visit of U5 children to facilities for GMP , deworming , Vitamin A supplementation and screening programs	Newzealand	2006	NZ$	18200	11802.4	DALY		5 024 473	276	0.05	0.05	14753	http://dx.doi.org/10.1017/S1368980009991418	Cost-effectiveness of mandatory folate fortification v. other options for the prevention of neural tube defects: results from Australia and New Zealand
1006	Health education and promotion	HEP: IMNCI	Create awareness on prevention of childhood accidents, injuries	Bangladesh	2010	Int$	362	362	DALY				0.03	0.03	416.3	https://doi.org/10.1542/peds.2012-0757	Cost-effectiveness of an injury and drowning prevention program in Bangladesh
1008	Health education and promotion	HEP: Adolescent health and pre-conception nutrition	Awareness creation on balanced diet	Australia	2003	AUD	38000	24644.7	QALY				0.03	0.03	33763.2	https://link.springer.com/article/10.1007%2Fs00125-010-1661-8	Assessing the cost-effectiveness of drug and lifestyle intervention following opportunistic screening for pre-diabetes in primary care
1009	Health education and promotion	HEP: Adolescent health and pre-conception nutrition	Promote healthy and hygienic feeding practices	India	2012	USD	1584	1584	DALY		4.26 billion	2.69 million	0	0	1742.4	https://doi.org/10.1111/tmi.12808	Costs of diarrhoea and acute respiratory infection attributable to not handwashing: the cases of India and China
1011	Health education and promotion	HEP: Micronutrient supplementation and fortification	Promote use of fortified products	Newzealand	2006	NZ$	18200	11802.4	DALY		5 024 473	276	0.05	0.05	14753	http://dx.doi.org/10.1017/S1368980009991418	Cost-effectiveness of mandatory folate fortification v. other options for the prevention of neural tube defects: results from Australia and New Zealand
1012	Health education and promotion	HEP: all CVD, CRD, DM and RD	Promote adherence to medications	South Africa	2012	USD	152	152	DALY	8	2139.59	14.0713		0	167.2	https://dx.doi.org/10.1186%2F1471-2458-14-240	Hypertension education and adherence in South Africa: a cost-effectiveness analysis of community health workers
1013	Health education and promotion	HEP: all CVD, CRD, DM and RD	Promote healthy life style including physical exercise, feeding habits	Argentina	2005	ARS	548	188.727	DALY		634069	1158		0.03	243.458	https://doi.org/10.1186/1478-7547-7-10	Generalized cost-effectiveness analysis of a package of interventions to reduce cardiovascular disease in Buenos Aires, Argentina
1014	Health education and promotion	HEP: all CVD, CRD, DM and RD	Promote reduction of use of Alcohol, tobacco, sweetened beverages, …	Tanzania	2013	USD	38	38	DALY		1996026	52682		0.03	41.04	https://journals.plos.org/plosone/article?id=10.1371/journal.pone.0182113	Cost-effectiveness analysis of population-based tobacco control strategies in the prevention of cardiovascular diseases in Tanzania
1016	Health education and promotion	HEP: all CVD, CRD, DM and RD	Promote the use of unsaturated fat products	Australia	2006	AUD	10000	7530.27	QALY					0.05	9412.84	https://doi.org/10.1093/heapro/dam027	Time to give nutrition interventions a higher profile: cost-effectiveness of 10 nutrition interventions
1017	Health education and promotion	HEP: all CVD, CRD, DM and RD	Promote regular medical checkups	South Africa	2012	USD	152	152	DALY	8	2139.59	14.0713		0	167.2	https://dx.doi.org/10.1186%2F1471-2458-14-240	Hypertension education and adherence in South Africa: a cost-effectiveness analysis of community health workers
